# Supplementary material for: Linking land use to the likely origins of third-generation cephalosporin-resistant Enterobacterales in freshwater
Source: Appl Environ Microbiol. 2026 Jun 26;92(7):e00242-26. doi: 10.1128/aem.00242-26 (PMC13390354; doi:10.1128/aem.00242-26)
Supplement: Supplemental tables — Tables S1 to S9. [file aem.00242-26-s0002.xlsx]

## Sheet: Table S1 Landcover data
Table S1. Catchment delineation and land-use identification for freshwater sampling sites. Land cover data (%) for each of the 41 sites was sourced from the Land Cover Database version 5.0, Mainland, New Zealand1. Land-use Av - avian; D - Dairy; Lm - low impact; Mix - mixed sheep, beef and dairy; Sh - sheep and beef; U - urban.
Site		High Producing Exotic Grassland	Exotic Forest	Indigenous Forest	Cropping	Low Producing Grassland	Broadleaved Indigenous Hardwoods	Forest - Harvested	Gorse and/or Broom	Mixed Exotic Shrubland	Deciduous Hardwoods	urban/road/rail	Water body	Exotic Scrub/Shrubland	Manuka and/or Kanuka	Surface Mine or Dump	Bare Surfaces	Orchards/Vineyards	sheep & beef	parks and reserves	deer	lifestyle block or mixed landuse	hydro	Herbaceous Freshwater Vegetation	wetland vegetation	Indigenous Scrub/ Shrubland	Sand or Gravel	Gravel or Rock	Short-rotation Cropland	Tall Tussock Grassland
landuse_designation	Landuse
Av1	Avian	24.7935	12.0876		25.4984	0.714037						20.3704	1.96051	4.61156			9.96392
Av2	Avian	56.0258	3.12433	28.0725		0.249702	4.84203	0.081022	0.24477	0.0743435		3.47115	0.649242			0.106037		0.0771186		0.918471				0.0914876
Av3	Avian			6								32	58												4
Av4	Avian		23.2363									75.9735	0.790202
D01	Dairy	82	2	1	15
D10	Dairy	50.8	4.2									1						28.5	6.7			5.3	1.3			2.2
D11	Dairy	96.1668	0.158003		0.661113							0.125997	1.98093	0				0.907163
D12	Dairy	62.996	5.22988	27.7546		0.553119	0.416434	0.813867	0.372735		0.159508	0.0604468			1.56998
D13	Dairy	74.7573	0.392909	20.7917		0.06013	2.11185	0.0955778	0.00416403			0.0536428			0.162455	0.0838012												0.25223		0.102576
D02	Dairy	51.9965	4.35089	30.7661		3.95576	3.02511	0.354908	0.123513				0.466466		4.30846												0.0707381		0.058633
D03	Dairy	91.1879	0.684872	6.04648		0.0986987	0.482785					0.997266	0.243819							0.0908312
D04	Dairy	36.5349	0.404267	59.131			3.78649																					0.934328		0.431582
D05	Dairy	80.1786	0.785397	17.1274			1.60426			0.0581641		0.190031
D06	Dairy	66.1579	0.349403	28.187			0.807431					3.60969								0.351161				0.537383
D07	Dairy	53.4186	0.893811	24.6759		0.14752	2.59678	0.191093			0.0507024	13.2361								4.64512								1.23131	0.318195	0.385514
D08	Dairy	68.8518	6.21299		23.2828									0.518483			1.134
D09	Dairy	75.2142	3.33914	0.280082		2.19352									13.0055									5.92877
Lm01	Low impact		0.981917	82.7507			0.712278								15.5551
Lm02	Low impact			100
Lm03	Low impact		80	5		10				5
Lm04	Low impact	5	5	83		1												1								5
Mx01	Mixed sheep, beef & dairy		10.878	4.9627						3.57467		18.6729							39.5879	2.60895		19.0512	0.663517
Mx02	Mixed sheep, beef & dairy	90.2939	0.304212	0.0899208		0.566074					2.9526	0.750172	2.92412			1.20291											0.916068
Sh01	Sheep and beef		5.28752	30.0472								1.70092						0.794275	45.618		5.07003	11.4813
Sh10	Sheep and beef	83.7478	0.659253					3.00269					0.0662107		12.5242
Sh02	Sheep and beef	89.578	3.78575	4.72822				0.385162			1.49383		0.0290784
Sh03	Sheep and beef		20	10		70
Sh04	Sheep and beef	35.6089	27.3651	13.2606		0.0661594	3.47807	5.00087			0.189719	12.5093	0.0727133		0.267996	0.0380952		0.472769		0.953151									0.716576
Sh05	Sheep and beef	67.05	10.17	9.19		0.06	2.63	2.43	1.17	0.89	0.38	0.29	0.07		3.03	2.67
Sh06	Sheep and beef	84.0535	8.12242	1.04517		4.74706					2.02568				0.00443167
Sh07	Sheep and beef	94.895	3.40636				0.594209				0.604741		0.05739											0.442308
Sh08	Sheep and beef	86.3358	4.43037				0.286032				0.477068		0.396255		8.07442
Sh09	Sheep and beef	89.2915	3.04511	1.00898		1.82713	1.09525	0.38501			2.9228		0.0623469		0.723832
U01	Urban	5.70002	1.69075	3.30104			0.359513			0.45915		66.3917	3.4705		1.18414					17.4432
U02	Urban			21.4909								29.7888			48.7203
U03	Urban	23.663	0.216042					0.319096			0.463209	61.1626								14.1761
U04	Urban	0.333753	2.40826	0.47322								96.2286	0.189813	0.366311
U05	Urban			1.25907			0.0949205					81.8106								16.8354
U06	Urban	25	3	1								70													1
U07	Urban		0.0584003									95.6494	4.29224
U08	Urban		10			20						70
P2	Urban	0.867935	5.11063	0.225297		0.997828	9.69055	4.1691	4.93078			63	1.38526							9.57334
P3	Urban	4.88995							0.0218319			77.5855	4.7							12.5554				0.28914
P5	Urban	7.13255										64.3657						20.9771		6.68057								0.844049
P6	Urban	9.06728	5.46141	34.403		0.490045	9.49417		0.019227		0.108529	36.4	0.5		1.39193					2.80898
P7	Sheep and Beef	85.8158	4.61316	2.25907		0.361977	0.914356			0.153811	0.697374				2.71315									0.510472					1.94253
P10	Sheep and Beef	90.7193	3.02693				2.06873				3.47627				0.708643
P15	Dairy	96.4039	0.149481	3.44652
1 LCDB v5.0 - Land Cover Database version 5.0, Mainland, New Zealand (2020) https://lris.scinfo.org.nz/layer/104400-lcdb-v50-land-cover-database-version-50-mainland-new-zealand/

## Sheet: Table S2 Sample metadata
Table S2. Metadata for freshwater 3rd generation cephalosporing resistant Enterobacterales isolated on mCCDA. GAL+/-: fermentation of beta-galactosidase; GLU+/-: fermentation of beta-glucuronidase. a negligible faecal contamination - only source detected. b both sources equally dominant.
Isolate ID	Phase	Sample date	Sample ID	Site	Land-use	E. coli MPN per 100 mL	Fermentation	MALDI-TOF MS ID (score)	Microbial source tracking
AGR6711	1	2020-03-09	CMB200235	U3	urban	12033	GAL+ GLU-	E. coli 2.51	Humanb, ruminantb
AGR6712	1	2020-03-09	CMB200235	U3	urban	12033	GAL+ GLU-	E. coli 2.50	Humanb, ruminantb
AGR6713	1	2020-03-09	CMB200231	P2	urban	7700	GAL+ GLU+	E. coli 2.51	Human
AGR6714	1	2020-03-09	CMB200231	P2	urban	7700	GAL+ GLU+	E. coli 2.64	Human
AGR6715	1	2020-02-10	CMB200070	U3	urban	5200	GAL-GLU+	E. coli 2.47	Human
AGR6716	1	2020-02-10	CMB200070	U3	urban	5200	GAL-GLU+	E. coli 2.55	Human
AGR6717	1	2020-02-10	CMB200065	P2	urban	550	GAL+ GLU+	E. coli 2.47	Human
AGR6718	1	2020-02-24	CMB200190	U3	urban	460	GAL- GLU+	E. coli 2.52	Human
AGR6719	1	2020-02-24	CMB200190	U3	urban	460	GAL- GLU+	E. coli 2.62	Human
AGR6720	1	2020-02-16	CMB200094	P3	urban	200	GAL+ GLU-	Enterobacter cloacae 2.40	Human
AGR6721	1	2020-02-16	CMB200094	P3	urban	200	GAL+ GLU-	Enterobacter cloacae 2.39	Human
AGR6722	1	2020-03-15	CMB200268	P3	urban	530	GAL- GLU+	E. coli 2.49	Human
AGR6723	1	2020-03-15	CMB200268	P3	urban	530	GAL- GLU+	E. coli 2.49	Human
AGR7341	3	2022-10-17	22PH0309-004	U5	urban	860	GAL+ GLU-	E. coli 2.34	Human, avian
AGR7342	3	2022-10-17	22PH0309-004	U5	urban	860	GAL+ GLU-	E. coli 2.28	Human, avian
AGR7343	3	2022-12-05	22PH0349-003	U5	urban	1700	GAL+ GLU+	E. coli 2.12	Human
AGR7344	3	2022-12-05	22PH0349-010	U3	urban	620	GAL- GLU+	E. coli 2.31	Human, avian
AGR7345	3	2022-12-05	22PH0349-010	U3	urban	620	GAL- GLU+	E. coli 2.19	Human, avian
AGR7346	3	2022-12-12	22PH0353-002	U6	urban	3100	GAL+ GLU-	Klebsiella pneumoniae 2.23	Ruminanta
AGR7347	3	2022-12-12	22PH0353-002	U6	urban	3100	GAL+ GLU-	Klebsiella pneumoniae 2.35	Ruminanta
AGR7348	3	2023-01-16	23PH0001-002	U5	urban	500	GAL+ GLU-	E. coli 2.36	Human
AGR7349	3	2023-03-13	23PH0033-004	U3	urban	24000	GAL- GLU+	E. coli 2.33	Humanb, avianb, ruminant
AGR7350	3	2023-03-13	23PH0033-004	U3	urban	24000	GAL- GLU+	E. coli 2.25	Humanb, avianb, ruminant
AGR7351	3	2022-11-07	22PH0322-006	U5	urban	550	GAL- GLU+	E. coli 2.31	Human
AGR7352	3	2022-11-07	22PH0322-006	U5	urban	550	GAL- GLU+	E. coli 2.18	Human
AGR7353	3	2023-03-20	23PH0035-006	U6	urban	2800	GAL+ GLU-	Citrobacter freundii 2.19	Avian, ruminant, human
AGR7354	3	2023-04-03	23PH0049-001	U4	urban	1400	GAL+ GLU+	E. coli 2.36	Humanb, avianb, ruminant
AGR7355	3	2023-04-03	23PH0049-001	U4	urban	1400	GAL+ GLU+	E. coli 2.19	Humanb, avianb, ruminant
AGR7356	3	2023-04-03	23PH0049-005	U3	urban	2100	GAL+ GLU-	E. coli 2.18	Human, avian
AGR7357	3	2023-04-03	23PH0049-005	U3	urban	2100	GAL+ GLU-	E. coli 2.35	Human, avian
AGR7358	3	2022-11-21	22PH0334-008	U3	urban	2500	GAL- GLU+	E. coli 2.11	Human, avian
AGR7359	3	2022-11-21	22PH0334-008	U3	urban	2500	GAL- GLU+	E. coli 2.28	Human, avian
AGR7360	3	2022-11-21	22PH0334-011	U6	urban	6100	GAL+ GLU-	Citrobacter braakii 2.11	Ruminantb, avianb, human
AGR7361	3	2022-11-21	22PH0334-011	U6	urban	6100	GAL+ GLU-	Citrobacter freundii 2.38	Ruminantb, avianb, human
AGR7362	3	2023-02-20	23PH0020-004	U3	urban	1600	GAL- GLU+	E. coli 2.39	Human, avian
AGR7363	3	2023-02-20	23PH0020-004	U3	urban	1600	GAL- GLU+	E. coli 2.37	Human, avian
AGR7364	3	2023-02-27	23PH0026-005	Av2	avian	470	GAL+ GLU+	E. coli 2.22	Avian
AGR7365	3	2023-02-27	23PH0026-005	Av2	avian	470	GAL+ GLU+	E. coli 2.34	Avian
AGR7366	3	2023-05-01	23PH0064-002	U4	urban	250	GAL+ GLU+	E. coli 2.41	Human, avian
AGR7367	3	2023-05-01	23PH0064-002	U4	urban	250	GAL+ GLU+	E. coli 2.40	Human, avian
AGR7368	3	2023-05-01	23PH0064-003	U3	urban	11000	GAL- GLU+	E. coli 2.31	Human, avian
AGR7369	3	2023-05-01	23PH0064-003	U3	urban	11000	GAL- GLU+	E. coli 2.38	Human, avian
AGR7370	3	2023-05-01	23PH0064-004	U6	urban	2600	GAL+ GLU-	Klebsiella pneumoniae 2.36	Humanb, avianb, ruminant
AGR7372	3	2023-05-01	23PH0064-008	D12	dairy	6100	GAL+ GLU-	Klebsiella variicola 2.43	Ruminant, humana
AGR7373	3	2023-05-08	23PH0074-002	U5	urban	4100	GAL+ GLU+	E. coli 2.42	Human, avian
AGR7374	3	2023-05-08	23PH0074-002	U5	urban	4100	GAL- GLU+	E. coli 2.37	Human, avian
AGR7375	3	2023-05-15	23PH0080-004	U3	urban	720	GAL- GLU-	E. coli 2.39	Human, ruminant, avian
AGR7376	3	2023-05-15	23PH0080-004	U3	urban	720	GAL- GLU-	E. coli 2.40	Human, ruminant, avian
AGR7377	3	2023-05-22	23PH0087-006	U5	urban	24000	GAL+ GLU+	E. coli 2.46	Human, avian
AGR7378	3	2023-05-22	23PH0087-006	U5	urban	24000	GAL+ GLU+	E. coli 2.42	Human, avian
AGR7379	3	2023-05-15	23PH0080-008	U6	urban	4900	GAL+ GLU-	Klebsiella pneumoniae 2.35	Human, ruminant
AGR7380	3	2023-05-15	23PH0080-008	U6	urban	4900	GAL+ GLU+	E. coli 2.45	Human, ruminant
AGR7381	3	2023-05-29	23PH0104-009	Sh4	sheep & beef	24200	GAL+ GLU+	E. coli 2.42	Ruminantb, humanb, avian
AGR7382	3	2023-05-29	23PH0104-009	Sh4	sheep & beef	24200	GAL+ GLU-	E. coli 2.34	Ruminantb, humanb, avian
AGR7383	3	2023-06-26	23PH0124-014	U3	urban	2800	GAL+ GLU+	E. coli 2.44	Human, avian, ruminant
AGR7384	3	2023-06-26	23PH0124-014	U3	urban	2800	GAL+ GLU+	E. coli 2.32	Human, avian, ruminant
AGR7385	3	2023-06-12	23PH0113-011	U3	urban	2900	GAL+ GLU-	Klebsiella oxytoca 2.31	Human, ruminant, avian
AGR7386	3	2023-06-19	23PH0119-003	U5	urban	20000	GAL- GLU+	E. coli 2.32	Human, avian
AGR7387	3	2023-06-19	23PH0119-003	U5	urban	20000	GAL+ GLU-	E. coli 2.40	Human, avian
AGR7388	3	2023-06-26	23PH0124-013	U1	urban	2200	GAL+ GLU-	E. coli 2.41	Human
AGR7389	3	2023-06-26	23PH0124-013	U1	urban	2200	GAL- GLU+	E. coli 2.40	Human
AGR7390	3	2023-07-03	23PH0130-007	U5	urban	2000	GAL+ GLU-	E. coli 2.49	Human, avian
AGR7391	3	2023-07-03	23PH0130-007	U5	urban	2000	GAL+ GLU-	E. coli 2.39	Human, avian

## Sheet: Table S3 AST zones
Table S3. Antibiotic sensitivity data (mm zones) for freshwater 3rd generation cephalosporin-resistant Enterobacterales isolated on mCCDA including resistance phenotype and whether ESBL and/or AmpC beta lactamase phenotype. ND - not done. Unequivocal - AST disk diffusion zones unable to classify ESBL or AmpC phenotype.
Isolate ID	Cefpodoxime (CPD)	Cefotaxime (CTX)	Cefoxitin (FOX)	Streptomycin (STR)	Tetracycline (TET)	Ciprofloxacin (CIP)	AST resistance phenotype	3GC phenotype
AGR6711	6	7.7	18.9	16.7	22.5	29	CPD CTX	ESBL
AGR6712	6	7.8	19.8	17	24.7	29.8	CPD CTX	ND
AGR6713	6	11.6	25.6	6	23.8	6	CPD CTX STR CIP	ESBL
AGR6714	6	6.6	18.7	15.7	6	21	CPD CTX TET CIP	ESBL
AGR6715	6	8.9	23.3	6	6.3	21.8	CPD CTX STR TET CIP	ESBL
AGR6716	6	10.8	24.2	6	6.9	23.1	CPD CTX STR TET CIP	ND
AGR6717	6	7.8	23.1	12.9	23.4	6	CPD CTX STR CIP	ESBL
AGR6718	6	11.5	25.3	15.4	6	25.1	CPD CTX TET CIP	ESBL
AGR6719	6	11.8	25.3	15.7	6	26.1	CPD CTX TET	ND
AGR6720	6	6	6	18.4	18.6	26.4	CPD CTX FOX	AmpC
AGR6721	6	6	6	18.3	18.8	24.7	CPD CTX FOX CIP	ND
AGR6722	6	14.7	6	16.8	24.5	27.8	CPD CTX FOX	AmpC
AGR6723	6	13.4	6	16.8	24.1	29.8	CPD CTX FOX	ND
AGR7341	6	6	6	13.5	6	6	CPD CTX FOX STR TET CIP	NEG
AGR7342	6	6	6	13.6	6	6	CPD CTX FOX STR TET CIP	ND
AGR7343	6	12.9	20.8	16.6	21.8	20	CPD CTX CIP	ESBL
AGR7344	6	11.2	24.8	6	6	6	CPD CTX STR TET CIP	ESBL
AGR7345	6	10.2	24.6	6	6	6	CPD CTX STR TET CIP	ND
AGR7346	6	10.6	25.7	6	6.5	21.4	CPD CTX STR TET CIP	ESBL
AGR7347	6	11.4	26.7	6	6.5	22.8	CPD CTX STR TET CIP	ND
AGR7348	6	14.8	6	16.9	22.8	27.7	CPD CTX FOX	AmpC
AGR7349	6	9.9	23.2	16.6	23.6	24.4	CPD CTX CIP	ESBL
AGR7350	6	9.4	23.5	16.4	23.6	24.4	CPD CTX CIP	ND
AGR7351	6	6	20.2	6	6	19.9	CPD CTX STR TET CIP	ESBL
AGR7352	6	7.1	22	6	6	20.6	CPD CTX STR TET CIP	ND
AGR7353	6	10.3	6	7.3	22.2	16.7	CPD CTX FOX STR CIP	AmpC
AGR7354	6	10.4	25.5	16.7	24.3	25.6	CPD CTX CIP	ESBL
AGR7355	6	10.1	25.1	16.8	25.1	23.2	CPD CTX CIP	ESBL
AGR7356	6	10.8	21.5	6	6	6	CPD CTX STR TET CIP	ESBL
AGR7357	6	11	21.7	6	6	6	CPD CTX STR TET CIP	ND
AGR7358	6	11.2	25	15.4	6	6	CPD CTX TET CIP	ESBL
AGR7359	6	11.8	24.5	15.9	6	6	CPD CTX TET CIP	ND
AGR7360	6	12.1	7.2	13.9	25.4	20.9	CPD CTX FOX STR CIP	AmpC
AGR7361	6	11.9	9.3	17.3	23.4	19.5	CPD CTX FOX CIP	AmpC
AGR7362	6	7.7	22.5	6	6.5	22.4	CPD CTX STR TET CIP	ESBL
AGR7363	6	8.3	23.9	6	6.6	23.2	CPD CTX STR TET CIP	ND
AGR7364	6	6.3	23.8	16.9	25.1	22.5	CPD CTX CIP	ESBL
AGR7365	6	6	22.7	17.6	23	22.4	CPD CTX CIP	ND
AGR7366	6.4	13.2	23.5	6	6	25.3	CPD CTX STR TET CIP	ESBL
AGR7367	24.7	30.6	22.5	6.5	6	28.9	STR TET	ND
AGR7368	6	9.7	24.2	6	6	20.9	CPD CTX STR TET CIP	ESBL
AGR7369	6	9.1	22.5	6	6	21.1	CPD CTX STR TET CIP	ND
AGR7370	6	9.4	21	6	6	20.2	CPD CTX STR TET CIP	ESBL
AGR7372	20.2	30.5	20.8	17.1	6	26	CPD TET CIP	NEG
AGR7373	6	10.6	19.6	15.8	22.9	19.2	CPD CTX CIP	ESBL
AGR7374	6	17	15	6	6	6	CPD CTX FOX STR TET CIP	ESBL
AGR7375	6	13.8	18.3	15.1	22.3	6	CPD CTX CIP	ESBL
AGR7376	6	15.1	18.8	15	24.9	6	CPD CTX STR CIP	ESBL
AGR7377	6	6	6	6	15.2	6	CPD CTX FOX STR CIP	NEG
AGR7378	6	6	6	6	15.8	6	CPD CTX FOX STR CIP	NEG
AGR7379	6	9.2	22.7	6	23.4	17.9	CPD CTX STR CIP	ESBL
AGR7380	6	9.7	22.9	6.4	25	6	CPD CTX STR CIP	ESBL
AGR7381	6	6	6	16.6	21.8	7.3	CPD CTX FOX CIP	AmpC, ESBL
AGR7382	6	10.5	21.4	14.7	24.2	6	CPD CTX STR CIP	ESBL
AGR7383	6	7.8	25.6	15.8	6.5	20.8	CPD CTX TET CIP	ESBL
AGR7384	6	8.5	26.9	16.3	6.4	21.3	CPD CTX TET CIP	ND
AGR7385	26.1	31.1	20.4	17.6	22.3	16	CIP	NEG
AGR7386	6	9.6	24.7	6	6	21.5	CPD CTX STR TET CIP	ESBL
AGR7387	6	6	6	13.9	20.9	6	CPD CTX FOX STR CIP	Unequivocal
AGR7388	6	13.5	16.8	13.6	6	6	CPD CTX FOX STR TET CIP	ESBL
AGR7389	7.8	6	24.7	12.2	6	17.6	CPD CTX STR TET CIP	ESBL
AGR7390	6	6	14	13.2	6	6	CPD CTX FOX STR TET CIP	ESBL
AGR7391	6	6	13.8	12.2	6	6	CPD CTX FOX STR TET CIP	ND

## Sheet: Table S4 Short-read assemblies
Table S4. Whole genome sequencing QC data for short-read (illumina) assemblies of 3rd generation cephalosporin-resistant Enterobacterales/ ESBL-E. coli. The ESR (n = 160) and MidCentral datasets represent ESBL-E. coli (n = 307) isolated from human clinical cases and the QMRA dataset (n = 43) represents freshwater 3rd generation cephalosporin-resistant Enterobacterales. ST- sequence type, ND - not…
Isolate	Dataset	Reads	GeeCee	AvgQual	Depth	Contigs	bp	avg	max	N50	CDS	ST
19AR1147	ESR	2683044	50.8	33.4	79	74	4700541	63520	623262	141491	4395	101
19AR1172	ESR	10039034	50.3	32.8	289	76	5102819	67142	484458	222365	4733	131
19AR1177	ESR	5447520	50.5	32.7	154	99	4918379	49680	456499	151584	4643	10
19AR1178	ESR	5565710	48.9	32.9	154	81	5036674	62181	476376	170541	4698	394
19AR1182	ESR	5118798	50.3	32.7	145	104	5183690	49843	402470	104671	4856	69
19AR1183	ESR	3311090	50.7	33.4	98	110	5344029	48582	618605	169326	5108	131
19AR1185	ESR	3731844	50.5	33.3	110	118	4849706	41099	213725	106190	4513	617
19AR1186	ESR	3592504	51.3	33.3	106	125	5195476	41563	268121	117251	4916	131
19AR1188	ESR	3413992	51	33.3	101	104	5260056	50577	294598	141294	4915	38
19AR1190	ESR	3976204	50.4	33.3	118	91	5003849	54987	580746	172268	4672	1193
19AR1191	ESR	3462644	50.8	33.4	102	100	4952463	49524	367393	167163	4585	131
19AR1192	ESR	3539146	51	33.3	105	152	4950832	32571	307673	90418	4650	8025
19AR1194	ESR	3846836	50.6	33.4	114	159	5437978	34201	419471	104026	5167	1722
19AR1197	ESR	3618094	51	33.4	107	129	5332008	41333	344409	187158	5072	131
19AR1199	ESR	4018304	50.8	33.4	119	79	4922701	62312	338460	139949	4628	1193
19AR1201	ESR	3944174	50.6	33.3	117	81	5106042	63037	420290	183759	4796	1193
19AR1202	ESR	4152282	50.6	33.4	123	66	4980115	75456	482678	225345	4634	131
19AR1204	ESR	4276142	50.9	33.4	127	109	5110161	46882	420278	196912	4798	1193
19AR1206	ESR	4802754	50.9	33.3	141	134	5214696	38915	285147	121047	4889	1193
19AR1207	ESR	3819682	50.9	33.4	113	97	5089740	52471	737762	170913	4727	1193
19AR1208	ESR	4095954	51	33.4	121	101	5108389	50578	343338	139307	4769	131
19AR1212	ESR	4078334	51	33.4	121	114	5057365	44362	339852	133217	4700	131
19AR1213	ESR	4594060	49.5	32.4	134	90	5113732	56819	373648	156239	4778	131
19AR1214	ESR	3132450	49.4	32.4	92	96	5130735	53445	319393	168342	4865	131
19AR1215	ESR	3703032	49.2	32.4	109	88	5111935	58090	523260	170723	4791	1193
19AR1216	ESR	3593686	49.2	32.4	105	82	5060943	61718	452009	190867	4709	131
19AR1218	ESR	4159836	49.2	32.5	121	160	5294213	33088	267883	88263	4979	69
19AR1220	ESR	3792534	49.6	32.4	111	132	4990504	37806	338540	106295	4667	1193
19AR1222	ESR	3738222	49.6	32.5	110	69	5065370	73411	540923	197338	4745	1193
19AR1223	ESR	3425642	49.3	32.4	100	96	5040612	52506	340184	138707	4694	131
19AR1225	ESR	3403884	49.7	32.4	100	104	5059808	48652	317080	165588	4740	131
19AR1226	ESR	2883514	49.1	32.3	84	73	5040831	69052	463416	154649	4642	38
19AR1228	ESR	3619280	49.4	32.5	106	110	5061282	46011	411109	138707	4758	131
19AR1240	ESR	4256868	49.7	32.5	124	123	5361888	43592	477507	144492	5053	69
19AR1242	ESR	3394138	48.7	32.4	99	95	5058747	53249	304522	141368	4710	131
19AR1243	ESR	3550008	49.4	32.5	104	76	5058833	66563	402196	190889	4696	131
19AR1244	ESR	3732344	49	32.4	109	86	5228592	60797	452008	208095	4875	131
19AR1245	ESR	3467554	49.8	32.4	102	111	5062965	45612	402196	125780	4707	131
19AR1247	ESR	3088652	49.3	32.3	91	98	4961535	50627	297765	134960	4619	636
19AR1248	ESR	3976992	49.6	32.4	117	91	5216841	57327	364945	159798	4907	131
19AR1250	ESR	3786646	49.1	32.5	111	72	5248516	72896	387341	190761	4946	131
19AR1252	ESR	2954760	49.4	32.3	87	92	5117584	55625	380447	140917	4764	131
19AR1254	ESR	2989850	49.4	32.3	87	115	5229927	45477	339919	134666	4941	131
19AR1255	ESR	3644796	49.1	32.5	107	156	4859541	31150	208794	78232	4550	450
19AR1257	ESR	3962154	48.9	32.5	116	115	5116317	44489	504945	185462	4738	73
19AR1259	ESR	3371856	49.2	32.4	99	114	5167049	45324	276082	185073	4868	131
19AR1261	ESR	4199060	50.1	32.5	123	117	5073815	43365	252911	92613	4653	963
19AR1262	ESR	3917340	50	32.5	115	114	5049769	44296	294976	125910	4717	131
19AR1264	ESR	3988948	49.6	32.5	117	103	4904344	47614	291638	116055	4572	636
19AR1265	ESR	3288392	49.6	32.4	96	115	5197975	45199	363785	159078	4896	131
19AR1266	ESR	3454164	49.6	32.5	101	90	5260485	58449	396518	158929	4940	131
19AR1267	ESR	4595830	49.1	32.6	134	70	4994558	71350	452009	204647	4627	131
19AR1268	ESR	3778226	49.7	32.5	111	75	4924014	65653	431690	196925	4591	1193
19AR1270	ESR	4658550	49.8	32.5	137	98	5153927	52591	450978	141076	4805	131
19AR1272	ESR	3910714	49.6	32.6	115	92	5021573	54582	452009	141928	4671	131
19AR1273	ESR	4038740	49.2	32.5	118	64	5209723	81401	349873	229294	4837	4553
19AR1281	ESR	4044116	49.8	32.5	118	142	5396818	38005	351325	104986	5059	38
19AR1286	ESR	3769804	49.9	32.4	111	126	5228478	41495	366339	110032	4940	131
19AR1288	ESR	9156670	48.8	33.7	272	109	5136152	47120	576060	184587	4830	131
19AR1290	ESR	8361984	50	33.5	248	103	5294365	51401	357489	162741	4995	15567
19AR1291	ESR	5328502	50.4	33.5	158	76	4980574	65533	597709	177113	4669	1193
19AR1294	ESR	6940808	49.1	33.5	206	140	5412216	38658	341282	98661	5053	10276
19AR1295	ESR	10310022	50.4	33.6	306	79	5065491	64120	484458	228221	4712	131
19AR1301	ESR	2817866	50.4	33.2	83	81	5149636	63575	383950	161734	4770	998
19AR1304	ESR	8437576	50.2	33.4	250	86	5051508	58738	351116	183806	4662	7401
19AR1305	ESR	1805014	50.4	33.6	53	170	5254743	30910	229783	109759	4961	131
19AR1309	ESR	4639864	50.4	33.4	133	139	5257513	37823	319083	108379	4873	38
19AR1310	ESR	3924102	49.7	33.4	113	92	5109238	55535	596457	172219	4804	131
19AR1313	ESR	5616790	50.6	33.3	166	76	4997048	65750	586855	205337	4677	1193
19AR1314	ESR	8225410	50.5	33.5	244	136	4933961	36279	304262	107192	4641	10
19AR1315	ESR	9083052	50.3	33.4	269	86	4991382	58039	330225	145329	4634	7401
19AR1316	ESR	4753178	50.2	33.4	138	105	5282152	50306	393547	203750	5061	421
19AR1317	ESR	9004560	50.6	33.5	267	94	5106676	54326	469376	208769	4744	141
19AR1319	ESR	3680020	50.3	33.3	107	90	5121026	56900	463776	120153	4735	38
19AR1321	ESR	2966488	50.2	33.4	88	128	5334997	41679	333872	106587	5047	95
19AR1325	ESR	3019826	51.3	33.3	88	122	5093876	41753	364132	134188	4776	131
19AR1326	ESR	3633574	50.9	33.3	105	72	5031199	69877	377060	160134	4700	131
19AR1327	ESR	4659128	50.9	33.3	135	106	5214459	49193	554073	187195	4952	1193
19AR1329	ESR	4571724	50.9	33.3	134	73	5171742	70845	461734	172447	4814	131
19AR1332	ESR	3746762	50.9	33.3	110	81	4921927	60764	638248	166510	4574	131
19AR1333	ESR	5256858	50.9	33.2	154	75	4963571	66180	398154	151753	4621	131
19AR1335	ESR	4318566	50.5	33.3	126	64	5335449	83366	662090	269591	4979	998
19AR1337	ESR	4774064	50.5	33.3	139	109	5108193	46864	412195	130964	4742	127
19AR1338	ESR	4853782	51.1	33.4	141	70	5333210	76188	432284	198921	4979	998
19AR1340	ESR	4736676	51.3	33.4	138	123	5303571	43118	363026	158933	5019	131
19AR1342	ESR	3369214	51.1	33.4	98	92	5041714	54801	345963	202385	4663	131
19AR1343	ESR	4194788	50.9	33.4	122	68	5171066	76045	493415	209929	4788	4553
19AR1344	ESR	4983086	50.9	33.4	144	89	5015564	56354	384929	217515	4675	131
19AR1345	ESR	5123186	51.1	33.4	149	86	5129676	59647	402196	213145	4770	131
19AR1346	ESR	4526876	51.1	33.4	132	98	5225396	53320	360581	186314	4910	404
19AR1348	ESR	4372306	50.5	33.4	128	129	5452419	42266	355332	150480	5188	38
19AR1349	ESR	4213788	50.5	33.2	123	78	5186380	66492	446397	194281	4831	141
19AR1351	ESR	4521364	50.9	33.3	132	72	4882070	67806	686667	196475	4518	131
19AR1352	ESR	4316974	50.9	33.2	126	107	5085347	47526	390267	169107	4720	131
19AR1353	ESR	5089608	50.5	33.3	147	95	5065432	53320	460707	233054	4725	131
19AR1354	ESR	3990598	51.3	33.2	116	88	4960501	56369	367209	174909	4623	131
19AR1355	ESR	3968228	51.1	33.1	116	181	4851028	26801	166540	58182	4571	773
19AR1356	ESR	3987778	50.8	33.2	116	104	5173457	49744	452009	185906	4816	131
19AR1359	ESR	3253564	51.3	32.9	95	135	5196581	38493	228681	125909	4841	131
19AR1369	ESR	4315360	50.9	33.3	125	75	5061070	67480	774878	196912	4740	1193
19AR1370	ESR	3791682	51.3	33.1	110	134	4996312	37285	340048	101935	4650	131
19AR1371	ESR	5121104	51.3	33.3	149	99	4974141	50243	454688	131430	4602	7401
19AR1372	ESR	4047182	50.9	33.1	118	123	5399307	43896	330723	124109	5068	219
19AR1374	ESR	5620646	51	33.4	163	158	4854316	30723	209470	82158	4528	450
19AR1376	ESR	5085304	51.3	33.4	148	142	5246710	36948	230783	88340	4943	69
19AR1377	ESR	3745716	50.9	33.5	109	122	5157037	42270	397226	104949	4770	38
19AR1379	ESR	4650594	50.5	33.4	135	92	5062828	55030	540887	135129	4756	1193
19AR1380	ESR	3966188	50.7	33.4	115	105	5257147	50068	306317	138707	4978	131
19AR1400	ESR	5109790	50.8	33.5	148	59	5041833	85454	652852	271609	4726	95
19AR1402	ESR	3447252	49.9	33.1	99	84	5094206	60645	484458	230429	4716	131
19AR1404	ESR	4184780	50.3	33.2	119	77	5082429	66005	696084	183380	4765	1193
19AR1406	ESR	3906986	50	33.2	112	164	5289481	32252	456595	93218	4905	38
19AR1407	ESR	3912772	50.3	33.1	112	103	5143376	49935	373592	172038	4868	1193
19AR1408	ESR	3238308	50.5	33.1	93	115	5041512	43839	279305	132806	4736	636
19AR1409	ESR	4601332	50.7	33.2	131	89	5085148	57136	540923	204601	4727	1193
19AR1410	ESR	4564926	50.5	33.2	129	92	5082969	55249	408850	136848	4784	1193
19AR1411	ESR	4253132	50.7	33.2	120	113	5175181	45798	307284	136921	4872	1193
19AR1412	ESR	3847338	49.8	33.2	109	128	5445856	42545	348558	165234	5090	69
19AR1413	ESR	3175394	50.8	33.1	91	61	4968429	81449	409621	214990	4557	8131
19AR1414	ESR	4056074	50.5	33.2	117	104	4977080	47856	448843	178206	4649	131
19AR1416	ESR	3761514	50.5	33.1	108	70	5105329	72933	475778	156176	4731	38
19AR1418	ESR	3736072	50.5	33.5	101	106	5149021	48575	309579	137267	4751	38
19AR1420	ESR	4208734	50.7	33.2	121	115	5245092	45609	342274	134537	4925	131
19AR1421	ESR	3551796	50.5	33	102	148	5308107	35865	264288	136647	4926	38
19AR1422	ESR	3389226	50.7	32.9	98	96	5034983	52447	257992	121812	4708	131
19AR1423	ESR	3676652	50.7	33	105	101	5036316	49864	265708	133452	4697	131
19AR1425	ESR	3813380	50.4	33.1	109	89	5105065	57360	446522	143850	4760	131
19AR1426	ESR	3727804	50.3	32.9	108	147	5395910	36706	325962	119779	5081	38
19AR1428	ESR	3972028	50.6	33	115	151	5122501	33923	353083	111717	4807	3172
19AR1429	ESR	4100536	51	33.5	111	108	5327853	49331	421630	160957	5057	131
19AR1431	ESR	3194404	50.4	33.4	87	112	5108408	45610	439655	137516	4790	131
19AR1433	ESR	3291526	50.9	33.5	90	73	5014936	68697	458849	214949	4732	5614
19AR1434	ESR	3154260	50.4	33.4	86	84	4987437	59374	439662	167618	4629	131
19AR1436	ESR	3690950	50.7	33.5	100	109	5342039	49009	618605	160181	5110	131
19AR1438	ESR	3507882	50.3	33.5	95	83	5102965	61481	540814	172279	4791	1193
19AR1441	ESR	3547190	50.2	33.5	96	128	5245713	40982	273527	108525	4930	69
19AR1442	ESR	3137266	50.6	33.5	87	90	5030397	55893	450101	187383	4672	131
19AR1443	ESR	3061052	50.7	33.5	84	111	5190322	46759	331991	150480	4837	38
19AR1444	ESR	3698428	51	33.5	100	130	5044516	38803	393174	134669	4720	131
19AR1445	ESR	3693224	51.4	33.6	99	155	5220535	33680	298612	106703	4871	69
19AR1446	ESR	3310622	49.9	33.5	89	87	5016366	57659	695582	205606	4729	1193
19AR1447	ESR	3166532	50.6	33.5	87	118	5158625	43717	452009	211796	4798	131
19AR1451	ESR	3889446	50.5	33.6	104	64	4979174	77799	435568	288679	4598	141
19AR1453	ESR	3175250	51	33.5	87	135	5071757	37568	286579	116553	4756	58
19AR1454	ESR	3242024	50.5	33.5	89	50	5011981	100239	599495	220843	4661	91
19AR1455	ESR	3368240	50.7	33.5	93	87	5170688	59433	486197	155041	4774	15114
19AR1456	ESR	3569556	50.5	33.5	99	105	5266309	50155	319337	188306	5004	131
19AR1475	ESR	3155318	50.3	33.5	88	141	5348146	37930	444851	133589	4997	38
19AR1477	ESR	3137098	50.7	33.5	88	191	5120977	26811	195427	76505	4854	450
19AR1478	ESR	3240582	50.6	33.5	90	74	5215714	70482	420736	229668	4920	131
19AR1479	ESR	3807704	50.8	33.5	106	87	5129260	58957	436302	168954	4767	131
19AR1495	ESR	3740898	50.8	33.5	103	133	5231626	39335	260983	90565	4897	69
19AR1574	ESR	3522888	50.8	33.5	97	86	5131823	59672	379427	213146	4770	131
19AR1576	ESR	3238582	50.7	33.5	90	82	5130882	62571	380262	207696	4802	131
19AR1579	ESR	2899766	50.5	33.4	81	122	5216774	42760	456163	163482	4947	131
19AR1582	ESR	3626904	50.3	33.4	100	104	5157440	49590	402060	174587	4904	95
19AR1583	ESR	3347228	50.6	33.5	92	78	5208392	66774	518236	281544	4887	12
19AR1588	ESR	2181852	50.6	33.4	61	115	5145853	44746	355497	137725	4801	131
19AR1594	ESR	4190730	50.9	33.4	122	132	5276825	39975	280520	147548	4921	38
19AR1595	ESR	2515406	50.5	32.8	73	104	5053027	48586	403940	125616	4720	1193
AGR6711	QMRA	4847670	51	38.3	143	49	5143269	104964	785522	346514	4754	4553
AGR6713	QMRA	4972732	51.3	38.3	146	130	5350889	41160	457392	151265	5004	219
AGR6714	QMRA	9276880	51	35.7	273	68	4797881	70557	705359	320413	4400	1722
AGR6715	QMRA	3870728	50.9	38	114	73	5116169	70084	452009	196549	4765	131
AGR6717	QMRA	3925666	51.4	38.1	115	92	5414258	58850	374566	173573	5150	131
AGR6718	QMRA	3553092	51.3	37.5	104	96	5002205	52106	283793	142582	4614	38
AGR6720	QMRA	4148118	55.7	38.2	125	68	4658709	68510	676387	167616	4341	ND
AGR6722	QMRA	3808266	51.2	37.9	112	80	5030538	62881	485174	166786	4613	68
AGR7341	QMRA	1829900	50.9	35.7	54	120	4704163	39201	264677	108180	4331	617
AGR7343	QMRA	2270108	50.3	35.8	67	146	4778316	32728	162593	70768	4516	227
AGR7344	QMRA	2665304	50.4	35.7	78	75	5075144	67668	541004	196912	4772	1193
AGR7346	QMRA	4686596	58.2	35.3	138	119	5402432	45398	322179	105451	4971	ND
AGR7348	QMRA	4931450	50.7	35.8	145	40	5139888	128497	693503	399827	4740	1485
AGR7349	QMRA	2198084	50.8	35.7	64	86	5068318	58933	280207	150733	4707	38
AGR7351	QMRA	3614272	50.9	35.7	106	96	5169695	53850	469755	213145	4835	131
AGR7353	QMRA	6527530	52.2	35.8	193	103	5437991	52796	463125	155835	5170	ND
AGR7355	QMRA	5692508	50.3	35.8	168	93	5307383	57068	365153	231849	4957	73
AGR7356	QMRA	6883356	50.9	35.5	203	101	5096288	50458	596455	158934	4772	131
AGR7358	QMRA	4044342	50.6	35.6	119	76	5065172	66647	695992	216226	4747	1193
AGR7360	QMRA	7924264	52.7	35.8	242	92	5453116	59273	463229	233984	5162	ND
AGR7361	QMRA	7970294	52.1	35.8	240	120	5397797	44981	346880	123827	5160	ND
AGR7362	QMRA	6229866	51	35.7	183	80	5138166	64227	452009	191640	4786	131
AGR7364	QMRA	3354102	51	35.8	99	84	5137787	61164	460708	228765	4803	131
AGR7366	QMRA	2721964	50.9	35.7	80	115	4683608	40727	262206	84542	4377	12953
AGR7368	QMRA	9657618	51	35.9	285	115	5189064	45122	484458	213144	4838	131
AGR7370	QMRA	5662430	57.5	35.7	167	59	5440815	92217	456294	188351	5024	ND
AGR7372__	QMRA	1905234	57.5	35.6	56	110	5581504	50740	268451	116763	5186	ND
AGR7373	QMRA	1195192	51.6	35.9	35	166	5139498	30960	443809	124864	4788	38
AGR7374	QMRA	7875858	50.8	35.6	232	108	5147352	47660	377057	125029	4734	2003
AGR7375	QMRA	8242518	50.7	35.8	243	104	5468557	52582	698284	240272	5191	648
AGR7376	QMRA	5447888	51.3	35.8	160	127	5461621	43004	420453	152604	5179	648
AGR7377	QMRA	10910098	51.7	35.9	322	91	4790777	52645	334388	160897	4476	410
AGR7379	QMRA	7929216	57.7	35.9	285	103	5565425	54033	415671	143859	5163	ND
AGR7380	QMRA	10748650	51.7	35.9	317	155	5303984	34219	325217	110192	4950	38
AGR7381	QMRA	8800514	51.7	35.9	259	58	4956130	85450	477442	254576	4551	8131
AGR7382	QMRA	11246756	51.5	35.9	331	119	5474491	46004	387332	190656	5238	131
AGR7383	QMRA	9080130	51.3	35.8	268	112	5136613	45862	236187	119730	4803	58
AGR7385__	QMRA	5725712	54.5	35.6	169	150	6828866	45525	379322	164398	6500	ND
AGR7386	QMRA	8396616	51.6	35.7	247	79	5186361	65650	484458	222078	4842	131
AGR7387	QMRA	8363640	51.4	35.9	246	108	4990217	46205	318589	138622	4671	167
AGR7388	QMRA	4958396	51.2	35.8	146	127	5366839	42258	589716	168560	5050	648
AGR7389	QMRA	4272622	50.7	35.7	126	115	5221974	45408	625129	240690	4925	95
AGR7390	QMRA	5494158	51.1	35.6	162	133	5163780	38825	382905	91706	4777	405
EH0001a	MidCentral	8318524	51	38.1	245	83	5136972	61891	429119	170768	4803	38
EH0002a	MidCentral	3416834	50.8	38.3	100	85	5130209	60355	610795	240653	4732	4553
EH0003a	MidCentral	6272054	50.9	38.4	185	129	5258833	40766	434275	134705	4912	38
EH0006a	MidCentral	4831930	50.8	38.3	142	96	5105955	53187	353807	138706	4729	354
EH0007a	MidCentral	3256178	49.8	38.4	96	229	5359448	23403	227569	71263	5088	844
EH0008a	MidCentral	8545208	51.7	38.4	252	95	5119718	53891	402196	140898	4762	131
EH0009a	MidCentral	3532914	50.5	37.9	104	153	5292833	34593	254270	103534	4931	73
EH0010a	MidCentral	4243698	51.1	38.3	125	108	5177990	47944	463652	138089	4819	38
EH0011a	MidCentral	3819610	50.3	38.2	112	88	5057984	57477	403297	144683	4725	95
EH0012a	MidCentral	1940900	51.1	38.1	57	198	5266174	26596	223238	64232	5003	131
EH0013a	MidCentral	1677280	51.4	38.2	49	396	5262741	13289	101797	30305	4920	69
EH0014a	MidCentral	3985560	50.3	38.2	117	107	5081098	47486	307680	151464	4753	131
EH0015a	MidCentral	9647846	52.1	38.4	284	238	5013165	21063	136197	40385	4617	7401
EH0016a	MidCentral	3369014	50.7	38.3	99	54	5050899	93535	416500	253478	4663	998
EH0018a	MidCentral	2743838	51.3	38.3	80	132	5018022	38015	224062	91086	4617	141
EH0019a	MidCentral	3012994	50.9	38.4	88	141	5094346	36130	280669	136849	4790	1193
EH0020a	MidCentral	2632550	51.2	38.4	77	96	4948824	51550	347302	173688	4564	new02
EH0021a	MidCentral	9739704	51.2	38.2	287	76	5153427	67808	375480	198875	4776	998
EH0022a	MidCentral	3051792	51	38.3	90	146	5119686	35066	425109	86484	4740	1177
EH0023a	MidCentral	9974540	51.5	38.3	294	260	5132590	19740	155005	38726	4852	131
EH0024a	MidCentral	3066154	51.1	38.5	90	307	4956476	16144	135233	36603	4627	1193
EH0025a	MidCentral	6918916	51.4	38.5	204	247	5184684	20990	284995	61511	4785	73
EH0026a	MidCentral	3828574	50.4	38.3	113	198	5122377	25870	197459	74033	4831	131
EH0027a	MidCentral	4437432	50.6	38.3	130	101	5224946	51732	309580	148851	4827	38
EH0029a	MidCentral	3260082	51.7	38.6	96	383	5267880	13754	114398	33504	4859	69
EH0030a	MidCentral	9353422	51.4	38.2	276	83	5120388	61691	484458	213027	4768	131
EH0031a	MidCentral	4516584	50.9	38.4	133	117	5227294	44677	310388	130707	4895	12
EH0033a	MidCentral	1917968	51.7	37.4	56	203	5011318	24686	177415	52687	4690	131
EH0034a	MidCentral	4946948	51	37.4	146	114	5144028	45123	534544	125042	4770	1177
EH0035a	MidCentral	4148144	50.9	38.4	122	123	5196801	42250	521381	124398	4870	131
EH0036a	MidCentral	1623798	51.5	36.9	47	183	5289520	28904	225779	110744	5030	131
EH0037a	MidCentral	3300702	51.1	38.2	97	124	5041840	40660	325343	118035	4711	1193
EH0038a	MidCentral	2249008	51.1	38.1	66	119	4974521	41802	367943	143722	4626	131
EH0039a	MidCentral	9356834	51.1	38.3	276	77	5175474	67213	429948	213100	4820	998
EH0040a	MidCentral	3335052	51.8	37.8	98	164	5079774	30974	209981	87172	4738	131
EH0041a	MidCentral	3858130	51.6	38.5	113	118	5229726	44319	310310	155708	4897	12
EH0043a	MidCentral	3430778	51.5	38.3	101	160	5041237	31507	342047	65443	4694	131
EH0044a	MidCentral	3528074	51.2	38.4	104	234	5153093	22021	194526	39978	4813	131
EH0045a	MidCentral	9639054	51.1	38.3	284	128	5011886	39155	222425	102279	4700	131
EH0046a	MidCentral	3153808	51.2	37.6	93	104	5201622	50015	627118	141342	4888	131
EH0047a	MidCentral	3119832	50.8	38.6	92	157	5194909	33088	337100	84226	4833	394
EH0049a	MidCentral	1204176	51.8	35.9	35	296	5021019	16962	149341	35063	4695	131
EH0050a	MidCentral	9030742	51.2	38.2	266	147	5182043	35251	255584	93255	4850	131
EH0052a	MidCentral	2741898	51.1	38.1	80	167	5314276	31822	260741	95695	5002	69
EH0053a	MidCentral	3865054	50.5	38.3	114	75	5159565	68794	393216	212467	4854	131
EH0054a	MidCentral	3760502	51	37.9	111	70	4950821	70726	620515	234090	4589	131
EH0055a	MidCentral	2466584	51	38.3	72	232	5163803	22257	138916	58524	4824	131
EH0056a	MidCentral	2341554	51.2	38.2	69	172	4983925	28976	237082	67964	4623	1193
EH0057a	MidCentral	1833712	51.8	36.9	54	249	5052505	20291	196635	52370	4677	131
EH0058a	MidCentral	10472260	52	38.1	309	157	5239851	33374	239355	80921	4907	69
EH0059a	MidCentral	3065438	50.7	38.3	90	99	4916722	49663	334576	124071	4605	131
EH0060a	MidCentral	3104590	50.9	37.5	91	88	5065720	57565	461328	146505	4751	131
EH0062a	MidCentral	2410902	50.7	37.2	71	79	5129049	64924	492369	231324	4785	4553
EH0065a	MidCentral	1412500	51.3	36.3	41	171	5090886	29771	237984	78940	4718	7401
EH0066a	MidCentral	2909816	50.8	37.4	85	152	5329357	35061	273231	94948	5019	69
EH0068a	MidCentral	8878110	51.2	38.4	262	122	5222712	42809	354060	132383	4894	73
EH0069a	MidCentral	1381680	51.4	36.4	40	238	5189790	21805	188366	52193	4847	12
EH0070a	MidCentral	2060424	51	37.6	60	137	5388587	39332	381012	146642	5048	648
EH0072a	MidCentral	2301950	50.7	37.6	67	104	5280005	50769	459001	175386	4902	4553
EH0073a	MidCentral	2767148	51.3	37.8	81	116	4974156	42880	490604	109320	4633	131
EH0075a	MidCentral	2551390	51.1	37.9	75	92	5189339	56405	343476	155119	4853	12
EH0076a	MidCentral	2047444	51.1	37.6	60	123	5174207	42066	422656	119508	4816	38
EH0077a	MidCentral	2497684	50.6	37.9	73	72	5146328	71476	570304	185492	4765	998
EH0078a	MidCentral	8856080	51.7	38.3	261	146	5291268	36241	229609	88320	5015	131
EH0079a	MidCentral	5061860	50.7	37.9	149	113	5147877	45556	625682	202820	4785	73
EH0080a	MidCentral	3556888	50.5	38	104	69	5112661	74096	446300	185882	4803	2732
EH0081a	MidCentral	1316120	51.5	37.2	38	225	5091260	22627	206219	57532	4798	8891
EH0082a	MidCentral	10018466	51.9	38.3	295	180	5233481	29074	229817	65731	4894	69
EH0083a	MidCentral	2039992	51.7	38	60	226	5143601	22759	164985	47669	4871	131
EH0084a	MidCentral	3643196	51.4	37.8	107	72	5008686	69565	400818	248314	4715	131
EH0085a	MidCentral	3608490	51.6	37.7	106	117	5176697	44245	397279	160228	4828	131
EH0086a	MidCentral	3589692	51.4	37.7	105	100	5081046	50810	335918	157306	4768	131
EH0087a	MidCentral	9766290	50.4	38.7	288	198	5043624	25472	178591	65759	4694	1193
EH0088a	MidCentral	2884702	52.2	37.2	85	132	4822867	36536	217889	97305	4478	617
EH0089a	MidCentral	2955984	52	38.7	87	324	5328572	16446	165401	35747	4952	648
EH0090a	MidCentral	3261020	51.7	38.7	96	215	5024373	23369	197182	69902	4655	131
EH0092a	MidCentral	10002262	51.8	38.3	295	140	5290608	37790	268138	115414	5012	131
EH0093a	MidCentral	6221630	51.3	38.4	183	109	5062831	46447	491538	140160	4688	8881
EH0094a	MidCentral	3122754	51.2	38.4	92	305	5056432	16578	126564	34715	4732	131
EH0095a	MidCentral	3386912	51.8	38.7	99	414	5104778	12330	84843	28787	4750	131
EH0096a	MidCentral	2387306	51.8	38.8	70	412	5109509	12401	102598	26526	4799	131
EH0097a	MidCentral	3122302	50.9	38.4	92	97	4990773	51451	513770	178157	4648	1193
EH0098a	MidCentral	9315160	51.5	38.2	274	181	5053817	27921	162557	74300	4726	131
EH0100a	MidCentral	3703028	51.7	38.7	109	160	5172204	32326	339445	72151	4782	998
EH0102a	MidCentral	2868202	51.8	38.5	84	305	5139905	16852	131180	38543	4761	1193
EH0104a	MidCentral	10574984	51.7	38.2	312	197	5177202	26280	225605	66512	4853	131
EH0105a	MidCentral	2426400	50.9	37.9	71	124	5224404	42132	386408	109056	4896	69
EH0107a	MidCentral	3679482	51.4	38.7	108	248	5131561	20691	153468	51689	4774	1193
EH0108a	MidCentral	10669538	51.3	38.1	314	76	5144458	67690	452009	213146	4778	131
EH0109a	MidCentral	4909820	51.3	37.2	144	99	5390910	54453	381588	198941	5050	648
EH0111a	MidCentral	2863690	51.2	37	84	148	5099587	34456	306499	89129	4773	1193
EH0112a	MidCentral	2937342	52	37.2	86	319	5228940	16391	175016	49835	4956	131
EH0113a	MidCentral	1906700	51.3	37.3	56	172	5376560	31259	231231	87065	5020	648
EH0114a	MidCentral	2822290	52	38.5	83	322	5196571	16138	161210	39771	4841	69
EH0115a	MidCentral	4121134	50.3	37.6	121	76	5227731	68785	397649	184885	4920	349
EH0116a	MidCentral	1725492	51.4	37.6	50	227	5038817	22197	148658	51607	4710	131
EH0117a	MidCentral	9745478	51.4	37.9	287	126	5232714	41529	299913	138495	4879	38
EH0118a	MidCentral	3063470	51.4	38.4	90	257	5214690	20290	199758	49416	4852	38
EH0119a	MidCentral	2568828	51.2	37.4	75	151	5279938	34966	332243	113371	4923	648
EH0120a	MidCentral	3203220	51.2	38.6	94	215	5043289	23457	158048	53067	4672	1193
EH0121a	MidCentral	3741850	51.7	38.7	110	248	5063652	20417	133556	46428	4700	131
EH0123a	MidCentral	3265516	51	37.9	96	92	5234539	56897	592470	166103	4928	131
EH0124a	MidCentral	2228162	50.9	38.2	65	294	5317914	18088	152296	41093	4935	69
EH0126a	MidCentral	6098962	50.2	38.5	180	117	5103087	43616	484458	222365	4749	131
EH0127a	MidCentral	4389990	51.6	38.1	129	144	5188552	36031	319572	139485	4880	131
EH0128a	MidCentral	6992574	51.6	38.1	206	94	5066623	53900	452009	189542	4709	131
EH0129a	MidCentral	4573532	51.6	38.3	135	137	5161872	37677	278272	96203	4787	127
EH0130a	MidCentral	4145908	51.5	37.9	122	96	5136669	53506	452009	187324	4770	131
EH0133a	MidCentral	2506256	51.5	38.1	73	230	4992908	21708	238319	49785	4689	450
EH0134a	MidCentral	5909130	50.9	38.4	174	114	5100168	44738	342232	136384	4738	131
EH0135a	MidCentral	2620096	50.3	37.8	77	129	5254796	40734	431798	113389	4945	648
EH0136a	MidCentral	2482696	51	37.3	73	99	5284741	53381	395915	160252	5017	131
EH0137a	MidCentral	3274414	50.9	38.6	96	127	5254043	41370	542824	121645	4951	648
EH0138a	MidCentral	4180998	51.9	38	123	173	5340997	30872	339817	110597	5057	131
EH0139a	MidCentral	4342914	51.4	38	128	153	5349315	34962	341420	156228	5066	131
EH0140a	MidCentral	3391528	48.1	37.7	100	103	5207653	50559	338552	150763	4819	38
EH0141a	MidCentral	4902106	51	37.8	144	95	5014885	52788	366735	186554	4630	131
EH0142a	MidCentral	2277810	51.7	38	67	93	4876516	52435	666401	134739	4588	448
EH0143a	MidCentral	3139672	50.7	38.3	92	106	5188761	48950	322910	109055	4865	69
EH0144a	MidCentral	3058104	51	38.3	90	87	5066504	58235	452009	167346	4714	131
EH0145a	MidCentral	2998226	51.6	38.1	88	118	5091423	43147	319913	128329	4814	131
EH0146a	MidCentral	3359672	50.9	38.1	99	88	5121423	58197	384943	191456	4782	131
EH0147a	MidCentral	2042808	51.2	37.8	60	132	5182694	39262	319573	115133	4886	131
EH0148a	MidCentral	3148058	50.9	38.4	92	98	5160259	52655	349238	118112	4785	127
EH0149a	MidCentral	3186084	51.2	38	94	132	5263675	39876	371419	130224	4955	648
EH0151a	MidCentral	3232458	51.1	37.9	95	118	5305930	44965	512012	138707	5043	131
EH0153a	MidCentral	2105074	50.8	38.1	62	401	5214485	13003	84992	28839	4881	648
EH0154a	MidCentral	2755640	50.8	38.3	81	150	5218023	34786	261030	84341	4878	69
EH0155a	MidCentral	4160074	51.6	38.7	122	161	5285132	32826	258603	94944	4949	69
EH0156a	MidCentral	4498286	51.3	38.2	132	88	5234875	59487	407677	238866	4857	998
EH0160a	MidCentral	4222992	51.2	38.3	124	209	5400613	25840	352856	71228	5034	new04
EH0161a	MidCentral	3707048	51	38.1	109	79	5236330	66282	666309	355107	4902	12
EH0162a	MidCentral	2832042	50.8	38	83	81	5098301	62941	463848	175631	4862	new05
EH0163a	MidCentral	2225030	50.9	38.2	65	164	5263785	32096	313875	119816	4999	131
EH0164a	MidCentral	4321300	51.5	38	127	97	5096224	52538	463417	150344	4721	38
EH0165a	MidCentral	3350294	51.6	38.7	98	106	5033508	47485	295087	156694	4672	131
EH0167a	MidCentral	3396244	51.2	38.7	100	104	5081827	48863	463654	155568	4704	38
EH0168a	MidCentral	4018520	50.7	38.1	118	99	5186599	52389	439596	171107	4855	131
EH0169a	MidCentral	5584288	51	38.3	164	66	4928657	74676	676300	205606	4590	1193
EH0171a	MidCentral	3720884	51.7	38.4	109	243	5360286	22058	212046	55410	5003	648
EH0172a	MidCentral	2031184	51	38.1	59	366	5309309	14506	123810	34735	5029	131
EH0174a	MidCentral	3521722	51.5	38.4	103	199	5064184	25448	181230	57804	4745	131
EH0175a	MidCentral	3380444	51.5	38.5	99	151	5095410	33744	310002	86116	4728	new06
EH0176a	MidCentral	2813900	51.1	38.3	83	136	5351943	39352	363016	161195	5084	131
EH0177a	MidCentral	4221060	51.3	37.7	124	82	5046555	61543	359500	155039	4754	131
EH0178a	MidCentral	4797404	52.3	38.7	141	267	4938516	18496	118352	36100	4635	131
EH0179a	MidCentral	3391978	51.8	38.7	100	293	5077845	17330	126150	44993	4707	131
EH0180a	MidCentral	2799646	50.1	38.2	82	104	5061420	48667	375215	131160	4705	1193
EH0181a	MidCentral	3718358	50.9	38.6	109	170	5113315	30078	179508	80328	4807	1193
EH0182a	MidCentral	2637982	51.4	38.3	77	91	4943261	54321	362969	135542	4638	new03
EH0184a	MidCentral	2390634	50.6	38.2	70	159	5179844	32577	317498	103684	4936	131
EH0187a	MidCentral	2726466	50.7	38.3	80	178	5273540	29626	439030	90709	4957	648
EH0188a	MidCentral	4162548	51.4	38.7	122	112	5155903	46034	378445	129081	4850	131
EH0189a	MidCentral	4656244	51.7	38.6	137	155	4935629	31842	195898	76073	4579	131
EH0190a	MidCentral	3628362	51.1	38.1	107	116	5097949	43947	264154	112680	4783	131
EH0191a	MidCentral	2278596	51.3	37.7	67	182	5102438	28035	254444	84333	4795	131
EH0192a	MidCentral	4358474	51.6	38.6	128	129	5080185	39381	287254	95236	4690	57
EH0193a	MidCentral	3672746	51.9	38.7	108	257	5241498	20394	156748	53557	4857	69
EH0205a	MidCentral	2932722	51.4	38.2	86	112	5209426	46512	520187	128665	4867	38
EH0206a	MidCentral	2327934	51.3	37.7	68	162	5073668	31318	445555	101929	4750	131
EH0208a	MidCentral	3124510	50.5	37.9	92	68	5209550	76611	416496	227982	4815	998
EH0210a	MidCentral	2562316	51.7	38.5	75	235	5124354	21805	150867	45281	4781	998
EH0212a	MidCentral	3825216	51.6	38.4	112	134	5153684	38460	231509	87482	4851	131
EH0213a	MidCentral	2034276	50.6	37.4	60	171	5154544	30143	341364	86082	4826	131
EH0214a	MidCentral	1822964	51.4	37.7	53	202	5237032	25925	222528	66795	4893	69
EH0215a	MidCentral	2353932	51	37.8	69	86	4565848	53091	347295	98628	4208	10
EH0216a	MidCentral	14524356	50.6	38	428	73	5037682	69009	456849	187369	4685	127
EH0217a	MidCentral	2579356	51.3	38	76	157	5287404	33677	322910	95695	4956	69
EH0220a	MidCentral	1850236	51	37.4	54	109	5098155	46772	393020	138708	4774	131
EH0224a	MidCentral	2368396	50.8	37.7	69	128	5349815	41795	339421	172897	5003	648
EH0229a	MidCentral	4577104	50.8	37.8	135	48	5166210	107629	633629	313981	4812	394
EH0230a	MidCentral	2046876	50.9	37.7	60	156	5486955	35172	378448	157733	5244	131
EH0231a	MidCentral	2378702	50.8	37.2	70	174	5092672	29268	336268	74436	4762	131
EH0232a	MidCentral	3344710	51	37.9	98	114	5153952	45210	333633	123891	4833	131
EH0233a	MidCentral	2787400	51.1	37.8	82	109	5073969	46550	344545	111014	4715	127
EH0235a	MidCentral	3286046	51.2	37.5	96	72	4923017	68375	452009	191082	4539	131
EH0237a	MidCentral	2529000	51	37.4	74	101	5136045	50851	359619	141388	4801	131
EH0238a	MidCentral	1961396	51.2	36.5	57	252	4965961	19706	114776	47680	4637	3877
EH0239a	MidCentral	2007274	50.2	37.5	59	116	5262872	45369	463405	155568	4939	38
EH0240a	MidCentral	2707110	51	37.6	79	74	4957570	66994	452009	218304	4587	131
EH0241a	MidCentral	2920962	50.8	37.7	86	164	4819773	29388	217258	72147	4511	4358
EH0242a	MidCentral	2741372	51.1	37.5	80	94	5139211	54672	434404	155568	4765	38
EH0243a	MidCentral	1461188	51.1	36.7	43	125	5049375	40395	361695	117670	4725	131
EH0244a	MidCentral	2809956	50.8	37.6	82	103	5021381	48751	507236	148833	4711	1193
EH0248a	MidCentral	2670476	48.5	37.8	78	166	5185519	31238	233347	95353	4864	131
EH0251a	MidCentral	2869390	51	37.7	84	97	5086330	52436	359709	136365	4773	131
EH0255a	MidCentral	2912316	51.2	37.8	85	105	5134401	48899	308055	138707	4807	131
EH0257a	MidCentral	2434366	51.7	38.4	71	147	5136304	34940	448402	116857	4759	131
EH0258a	MidCentral	2378588	51.7	38.4	70	108	5065666	46904	377110	187429	4689	new06
EH0259a	MidCentral	3535030	51.1	38.2	104	90	5128951	56988	409785	146943	4768	new06
EH0260a	MidCentral	2921202	51.4	37.8	86	140	5122980	36592	220004	118920	4795	131
EH0261a	MidCentral	2976360	51.7	37.7	87	140	5048256	36058	596456	105759	4729	131
EH0262a	MidCentral	2742380	51.5	38.3	80	121	5117187	42290	268928	137798	4772	131
EH0263a	MidCentral	2553548	51.3	37.6	75	99	5069944	51211	409773	140995	4732	131
EH0264a	MidCentral	2496778	51.2	37.3	73	236	5061305	21446	223296	59132	4761	1193
EH0265a	MidCentral	1691912	50.2	37.5	49	221	5348153	24199	268212	91817	5060	131
EH0267a	MidCentral	3104544	51.2	37.5	91	100	5124988	51249	341622	192404	4786	131
EH0268a	MidCentral	2457016	51.7	38.5	72	225	5143106	22858	206300	74042	4775	131
EH0269a	MidCentral	3402562	51.2	38.6	100	99	5071977	51232	377046	144686	4728	131
EH0270a	MidCentral	4216866	50.9	38.3	124	84	5067804	60331	452009	228222	4714	new06
EH0271a	MidCentral	2817990	51.5	37.7	83	123	5135298	41750	434335	119139	4757	38
EH0272a	MidCentral	2039122	51.5	38.2	60	166	5245349	31598	282523	94948	4935	69
EH0275a	MidCentral	2410616	51.7	38.6	71	221	5235404	23689	220086	58892	4887	69
EH0277a	MidCentral	3032586	51.5	38.1	89	101	5146690	50957	320645	140923	4771	38
EH0279a	MidCentral	1537638	50.7	37.1	45	185	5166686	27928	246141	96381	4843	131
EH0280a	MidCentral	1496138	51	37.4	44	148	5227426	35320	269811	102105	4896	12
EH0282a	MidCentral	2687024	51.9	37.4	79	178	5179731	29099	194802	101149	4880	131
EH0283a	MidCentral	3889344	51.5	38.3	114	164	5289403	32252	326922	95637	4988	648
EH0284a	MidCentral	1740250	51.1	37.7	51	262	5224845	19942	201129	51359	4890	69
EH0285a	MidCentral	2733018	51.4	37.6	80	152	5379249	35389	282057	87941	5031	648
EH0286a	MidCentral	3651602	51.6	37.9	107	172	5220050	30349	284028	94944	4894	69
EH0287a	MidCentral	2084670	51.5	38.9	61	197	5364073	27228	323555	87894	5009	648
EH0288a	MidCentral	2329890	51.5	38	68	82	4984844	60790	596456	137777	4657	131
EH0290a	MidCentral	2308948	51.8	38.1	68	198	5064927	25580	233176	80270	4747	131
EH0292a	MidCentral	3481626	51	38.3	102	191	5217857	27318	240578	81177	4881	69
EH0293a	MidCentral	2388812	51.1	37.2	70	127	5027085	39583	254395	116738	4626	1722
EH0294a	MidCentral	2852868	50.6	37.7	84	65	5039738	77534	695824	221820	4715	1193
EH0295a	MidCentral	3602318	51.6	38.5	106	111	5105524	45995	484349	191271	4739	new06
EH0296a	MidCentral	3976882	51.1	38.3	117	133	5282392	39717	448276	172058	4965	127
EH0297a	MidCentral	3720484	50.5	38	109	115	5221376	45403	463008	145048	4873	38
EH0298a	MidCentral	2848368	51.4	37.6	84	122	5171393	42388	260845	136604	4816	69
EH0299a	MidCentral	2781162	50.9	37.8	82	95	5115059	53842	362843	158933	4756	131
EH0300a	MidCentral	3708432	51.2	38	109	94	5374146	57171	513623	199123	5066	12
EH0301a	MidCentral	4334280	50.9	38	127	107	5243632	49005	389546	155182	4988	131
EH0303a	MidCentral	3446932	50.9	38.1	101	93	5166805	55557	750284	221804	4799	127
EH0304a	MidCentral	2626484	50.5	37.7	77	86	5245977	60999	463605	190971	4990	131
EH0306a	MidCentral	4330078	51.1	38.5	127	85	5197536	61147	526799	156817	4792	998
EH0307a	MidCentral	4707534	50.5	38.2	138	154	5296349	34391	467469	130129	4928	648
EH0308a	MidCentral	2178050	50.9	38.3	64	127	5011874	39463	219793	84680	4609	1722
EH0310a	MidCentral	3022532	51	38	89	98	5114345	52187	484458	167304	4745	131
EH0313a	MidCentral	4224780	51.6	38.3	124	132	5355313	40570	494972	162875	5058	131
EH0314a	MidCentral	3648062	51.5	37.6	107	148	5260889	35546	260983	77380	4967	69
EH0315a	MidCentral	4340456	51.2	38.3	128	68	4935403	72579	582875	225514	4595	131
EH0316a	MidCentral	2971212	51.4	37.9	87	131	5116748	39059	298516	115833	4787	131
EH0317a	MidCentral	3302020	51.3	37.9	97	94	5097255	54226	446443	160013	4742	131
EH0318a	MidCentral	3103044	51.2	38	91	120	5314734	44289	380869	170216	5032	131
EH0319a	MidCentral	2641148	51.2	37.5	77	204	5218894	25582	257781	124988	4928	131
EH0321a	MidCentral	4124618	51.8	38.5	121	263	5226906	19874	194214	58574	4939	131
EH0322a	MidCentral	2583000	51.2	37.6	76	160	5031545	31447	453754	93487	4765	8025
EH0323a	MidCentral	4408850	51.3	38.4	130	169	4959352	29345	309501	73238	4688	8025
EH0324a	MidCentral	3884088	50.8	38.4	114	194	5073498	26152	229329	59582	4754	636
EH0327a	MidCentral	2742022	51.1	37.8	80	99	5108103	51597	390518	175842	4846	5614
EH0328a	MidCentral	2927826	50.7	37.7	86	126	5007392	39741	346333	98302	4692	636
EH0329a	MidCentral	3152252	51.5	37.8	93	166	5237132	31548	272992	87467	4936	131
EH0330a	MidCentral	3012258	49.1	38.3	88	97	5057965	52143	451215	172028	4741	1193
EH0331a	MidCentral	4679924	51	38.3	138	238	5271771	22150	172550	57446	4967	648
EH0332a	MidCentral	3462398	51.6	38.3	102	95	5324942	56052	373286	237571	5012	12
EH0333a	MidCentral	3441442	51.9	37.5	101	85	5133530	60394	409785	191082	4771	new06
EH0334a	MidCentral	3248376	51.7	37.9	95	137	4907189	35818	234726	80903	4568	131
EH0335a	MidCentral	2904770	49.6	38.3	85	89	5163619	58018	381581	198416	4781	998
EH0337a	MidCentral	3300658	51.3	38.1	97	91	5203756	57184	401781	159259	4922	131
EH0339a	MidCentral	3682558	49.2	38.1	108	129	5226392	40514	365152	155427	4851	73
EH0340a	MidCentral	3479392	51.7	38.4	102	106	5182730	48893	373856	180853	4765	998
EH0344a	MidCentral	3920804	51.7	37.7	115	139	5248454	37758	346357	110484	4946	131
EH0345a	MidCentral	3398442	51.7	37.9	100	202	5072714	25112	253919	58496	4734	1193
EH0346a	MidCentral	4880192	51.1	38.3	144	90	5071759	56352	413778	141989	4748	131
EH0347a	MidCentral	2860524	49.8	38.2	84	83	5017952	60457	454450	245843	4686	131
EH0348a	MidCentral	3480580	51.4	38.6	102	129	5052069	39163	382814	109484	4690	131
EH0350a	MidCentral	3509482	51.1	38.3	103	107	5069149	47375	375224	128112	4740	1193
EH0353a	MidCentral	3482820	50.1	38.3	102	109	5044332	46278	390901	138707	4686	131
EH0354a	MidCentral	4714956	48.9	38.2	139	62	5135789	82835	785522	326713	4736	4553
EH0356a	MidCentral	3699098	51.4	38.1	109	138	5190687	37613	341358	103737	4862	131
EH0357a	MidCentral	3025736	51.3	38.1	89	106	5188710	48950	374999	154141	4786	998
EH0358a	MidCentral	3308348	48.9	38.4	97	137	5110975	37306	352375	119166	4783	73
EH0359a	MidCentral	3492428	51	37.9	103	155	5293315	34150	378448	138698	5028	131
EH0361a	MidCentral	4805740	49.5	38.3	141	100	4998189	49981	337601	139567	4664	1193
EH0362a	MidCentral	2903530	51.5	37.8	85	142	5290629	37257	319796	103649	5019	131
EH0364a	MidCentral	3129624	51.5	37.9	92	152	5087434	33469	332227	92481	4701	38
EH0365a	MidCentral	4681754	50.1	38.2	138	109	5244301	48112	384951	191199	4954	131
EH0366a	MidCentral	3402940	51	38	100	129	5063013	39248	253813	110514	4800	1193
EH0367a	MidCentral	3289024	51.7	38	97	214	5385175	25164	264401	66121	5033	648
EH0368a	MidCentral	4050292	51.8	38.6	119	265	5230798	19738	148566	46545	4901	404
EH0369a	MidCentral	2506328	51.2	38	73	122	5013158	41091	564801	112498	4673	131
EH0370a	MidCentral	5902680	51.4	38.6	174	140	5031017	35935	254079	99844	4691	1193
EH0371a	MidCentral	2808690	51	37.7	82	105	5115551	48719	339324	124495	4791	131
EH0373a	MidCentral	5283358	51.5	38.6	155	196	5090675	25972	340170	70873	4766	131
EH0374a	MidCentral	5659630	50.9	38.6	167	149	5133449	34452	259478	102452	4775	131
EH0375a	MidCentral	3624738	51.2	38	106	130	5090731	39159	277512	112579	4774	131
EH0376a	MidCentral	5467888	51.8	38.6	161	237	5308628	22399	137378	56108	4997	414
EH0377a	MidCentral	4828896	51.6	38.6	142	161	5085126	31584	304678	84973	4735	131
EH0378a	MidCentral	5043508	51.3	38.5	148	145	5360439	36968	237729	106558	5080	new01
EH0379a	MidCentral	1648400	50.9	37.1	48	115	5185779	45093	359684	134681	4871	131
EH0381a	MidCentral	6423550	51.4	38.7	189	202	5216049	25822	208142	70910	4935	131
EH0382a	MidCentral	3423678	51.6	37	101	78	4994349	64030	419502	178382	4688	new06
EH0383a	MidCentral	3815386	51.9	38.1	112	257	5339249	20775	190206	63852	4990	38
EH0384a	MidCentral	3262794	51.4	38.1	96	137	5193319	37907	396951	149542	4910	131
EH0386a	MidCentral	3616478	51.3	38.1	106	216	5455707	25257	231698	49588	5184	69
EH0387a	MidCentral	4077238	50.8	38.2	120	118	5100073	43220	637279	157464	4786	131
EH0388a	MidCentral	3724240	50.8	37.6	109	60	5030275	83837	377577	215024	4629	1883
EH0389a	MidCentral	3837776	51.6	37.3	113	108	5190302	48058	423322	190180	4903	131
EH0391a	MidCentral	3284236	51.6	37.7	96	145	5348455	36885	231138	79376	5060	new01
EH0392a	MidCentral	3087298	51.8	38	91	135	4990150	36964	237082	104000	4650	1193
EH0393a	MidCentral	3001810	51.9	37.6	88	133	4803780	36118	282682	90208	4458	131
EH0394a	MidCentral	3890058	51.6	37.7	114	128	4999657	39059	246680	115069	4625	141
EH0395a	MidCentral	4773498	51.1	38	140	89	5216923	58617	448026	225345	4867	131
EH0396a	MidCentral	4863108	49.9	38.1	143	85	5111066	60130	484458	216607	4754	131
EH0397a	MidCentral	4054592	51.3	38.2	119	89	5235276	58823	373286	189898	4905	12
EH0398a	MidCentral	1957566	49.2	37.7	57	85	4995376	58769	774673	160882	4683	1193
EH0401a	MidCentral	5196224	51.7	38.7	153	184	5068775	27547	213144	70373	4710	131
EH0402a	MidCentral	4499680	51.5	38.5	132	172	5352925	31121	203169	76393	4998	648
EH0404a	MidCentral	2700922	49.5	37.6	79	92	5096612	55397	393092	146608	4786	131
EH0406a	MidCentral	4345596	49.7	38.3	128	140	5107826	36484	222176	124126	4780	131
EH0407a	MidCentral	4931822	51.5	38.6	145	192	5250444	27346	279547	72498	4903	38
EH0409a	MidCentral	6477884	51.4	38.6	191	243	5236728	21550	201406	50014	4886	38
EH0410a	MidCentral	3106454	51.9	37.8	91	182	5181718	28470	258045	87650	4895	131
EH0413a	MidCentral	4466468	50.4	38.1	131	104	5153965	49557	400692	125958	4799	38
EH0414a	MidCentral	3227918	51.3	38.2	95	106	5119307	48295	339752	125602	4762	131

## Sheet: Table S5 Resistance profiles
Table S5. Isolate identification, serology (O and H-type), phylotype, and antimicrobial resistant gene (ARG) profiles for freshwater 3rd generation cephalosporin-resistant Enterobacterales. ARG detected using ResFinder, and point mutations conferring antibiotic resistance were identified using Resistance Gene Identifier/Comprehensive Antibiotic Resistance Database. * ARG found on chromosome; ** t…
Isolate	Isolate ID (Kraken)	Exptal. Phase	E. coli serotype	E. coli Sequence Type	E. coli phylotype	AMR genes
AGR6711	E. coli	1	O83:H42	4553	F	blaCTX-M-15*
AGR6713	E. coli	1	O138:H48	219	E	aadA5, aph(3'')-Ib, aph(6)-Id, blaCTX-M-15, blaTEM-1, dfrA17, qepA4*, qnrS1, sul1, sul2, gyrA (D87Y, S83L)*, parC (S80I)*
AGR6714	E. coli	1	O153:H30	1722	F	blaCTX-M-15*, qnrS1*, tet(B)*
AGR6715	E. coli	1	O16:H5	131 Clade B	B2	aac(3)-IId, aadA5, aph(3'')-Ib, aph(6)-Id, blaCTX-M-27*, blaTEM-1, dfrA17, mph(A), sul1, sul2, tet(A), gyrA (S83L)*
AGR6717	E. coli	1	O25:H4	131 Clade C2	B2	aac(3)-IId , aac(6')-Ib-D181Y, aadA5, blaCTX-M-14, blaCTX-M-15*, blaOXA-1*, dfrA17, mph(A), sul1, gyrA (D87N, S83L)*, parC (S80I)*
AGR6718	E. coli	1	O2/O50:H30	38	D	aac(3)-IId*, aadA5*, blaCTX-M-24*, blaTEM-1*, catA1*, dfrA17*, mph(A)*, sul1*, tet(D)*, gyrA (S83L)*
AGR6720	Enterobacter cloacae complex	1	―	―	―	blaACT-55, oqxA9, oqxB9
AGR6722	E. coli	1	O1:H6	68	D	blaCMY-2
AGR7341	E. coli	3	O101:H9	617	A	aadA2, aph(3'')-Ib, aph(6)-Id, blaCTX-M-15*, blaNDM-5, dfrA12, mph(A), sul1, sul2, tet(A), gyrA (D87N, S83L)*, parC (S80I)*
AGR7343	E. coli	3	ONT:H10	227	A	blaCTX-M-15, dfrA14, qnrS1
AGR7344	E. coli	3	O75:H5	1193	B2	aac(3)-IIa*, aac(6')-Ib-D181Y*, aph(3'')-Ib, aph(6)-Id, blaCTX-M-15*, blaOXA-1*, dfrA17, sul2, tet(B), gyrA (D87N, S83L)*, parC (S80I)*
AGR7346	Klebsiella pneumoniae	3	―	―	―	aph(3'')-Ib, aph(6)-Id, blaCTX-M-15, blaSHV-187, blaTEM-1, dfrA14, fosA6, oqxA10, oqxB20, qnrB1, sul2, tet(A)
AGR7348	E. coli	3	O83:H42	1485	F	blaCMY-2
AGR7349	E. coli	3	O2/O50:H30	38	D	aac(3)-IIa*, aadA5*, blaCTX-M-15*, dfrA17*, mph(A)*, sul1*, gyrA (S83L)*
AGR7351	E. coli	3	O16:H5	131 Clade B	B2	aac(3)-IId, aadA5, aph(3'')-Ib, aph(6)-Id, blaCTX-M-27** , blaTEM-1, dfrA17, mph(A), sul1, sul2, tet(A), gyrA (S83L)*
AGR7353	Citrobacter freundii	3	―	―	―	aac(6')-Ib-cr5, aadA1, aadA2, aph(3'')-Ib, aph(6)-Id, arr-3, blaCMY-40, blaCTX-M-3, blaOXA-1, blaOXA-181, catA1, catB3, dfrA1, dfrA12, mph(A), qnrB10, qnrS1, sat2_gen, sul1
AGR7355	E. coli	3	O6:H1	73	B2	blaCTX-M-15*, gyrA (S83L)*
AGR7356	E. coli	3	O25:H4	131 Clade C1	B2	aadA5, aph(3'')-Ib, aph(6)-Id, blaCTX-M-27, dfrA17, mph(A), sul1, sul2, tet(A), gyrA (D87N, S83L)*, parC (S80I)*
AGR7358	E. coli	3	O75:H5	1193	B2	aac(3)-IIa *, aac(6')-Ib-D181Y*, blaCTX-M-15*, blaOXA-1*, dfrA17, tet(B), gyrA (D87N, S83L)*, parC (S80I)*
AGR7360	Citrobacter freundii	3	―	―	―	blaCMY-93, blaCTX-M-3, blaOXA-181, dfrA14, dfrA5, qnrB10, qnrS1, sul1
AGR7361	Citrobacter freundii	3	―	―	―	blaCMY-152, blaCTX-M-3, blaOXA-181, dfrA14, qnrS1
AGR7362	E. coli	3	O16:H5	131 Clade B	B2	aac(3)-IId, aadA5, aph(3'')-Ib, aph(6)-Id, blaCTX-M-27** , blaTEM-1, dfrA17, mph(A), sul1, sul2, tet(A), gyrA (S83L)*
AGR7364	E. coli	3	O16:H5	131 Clade B	B2	blaCTX-M-15*, blaTEM-1, gyrA (S83L)*
AGR7366	E. coli	3	O9:H30	12953	A	aph(3'')-Ib, aph(6)-Id, blaCTX-M-15, blaTEM-1, dfrA14, qnrS1, sul2, tet(A)
AGR7368	E. coli	3	O16:H5	131 Clade B	B2	aac(3)-IId, aadA5, aph(3'')-Ib, aph(6)-Id, blaCTX-M-27*, blaTEM-12, dfrA17, mph(A), sul1, sul2, tet(A), gyrA (S83L)
AGR7370	Klebsiella pneumoniae	3	―	―	―	aac(3)-IIe, aph(3'')-Ib, aph(6)-Id, blaCTX-M-15, blaSHV-110, blaTEM-1, dfrA14, fosA6, oqxA7, oqxB17, qnrB1, sul2, tet(A)
AGR7372	Klebsiella pneumoniae	3	―	―	―	blaLEN-17, blaSHV-1, fosA_gen, oqxA6, oqxB7, tet(D)
AGR7373	E. coli	3	O7:H15	38	D	blaCTX-M-15*, qnrS1*
AGR7374	E. coli	3	O1:H15	2003	D	aac(3)-IId, aadA5, aph(3'')-Ib, aph(6)-Id, blaCTX-M-14*, blaTEM-1, dfrA17, mph(A), sul1, sul2, tet(A), gyrA (D87N, S83L)*, parC (S80I)*
AGR7375	E. coli	3	O1:H6	648	F	blaCTX-M-14*, erm(B), mph(A), gyrA (D87N, S83L)*, parC (S80I)*
AGR7376	E. coli	3	O1:H6	648	F	blaCTX-M-14, erm(B), mph(A), gyrA (D87N, S83L)*, parC (S80I)*
AGR7377	E. coli	3	ONT:H9	410	C	aadA2, blaCTX-M-15, blaNDM-5, dfrA12, mph(A), sul1, tet(A), gyrA (D87N, S83L)*, parC (S80I)*
AGR7379	Klebsiella pneumoniae	3	―	―	―	aac(3)-IIe, aph(3'')-Ib, aph(6)-Id, blaCTX-M-15, blaSHV-110, blaTEM-1, dfrA14, fosA6, oqxA7, oqxB17, qnrB1, sul2
AGR7380	E. coli	3	O86:H18	38	D	aac(3)-IId*, aadA2*, aph(3'')-Ib*, aph(6)-Id*, blaCTX-M-15*, blaTEM-1*, dfrA12*, mph(A)*, sul1*, sul2*, gyrA (D87N, S83L)*, parC (S80I)*
AGR7381	E. coli	3	O15:H10	8131	D	blaCTX-M-15*, blaDHA-1*, blaTEM-1*, mph(A)*, qnrB4*, sul1*, parC (S80I)*
AGR7382	E. coli	3	O25:H4	131 Clade C2	B2	blaCTX-M-15*, gyrA (D87N, S83L)*, parC (S80I)*
AGR7383	E. coli	3	O8:H30	58	B1	blaCTX-M-55, blaTEM-1, dfrA14, qnrS13, tet(A)
AGR7385	Klebsiella oxytoca	3	―	―	―	aph(3')-Ia, blaLAP-2, blaOXY-1-1, fosA_gen, oqxA10, oqxB9, qnrS1
AGR7386	E. coli	3	O16:H5	131 Clade B	B2	aac(3)-IId, aadA5, aph(3'')-Ib, aph(6)-Id, blaCTX-M-27*, blaTEM-1, dfrA17, mph(A), sul1, sul2, tet(A), gyrA (S83L)*
AGR7387	E. coli	3	O101:H9	167	A	aadA2, blaCMY-145, dfrA12, erm(B), mph(A), sul1, gyrA (D87N, S83L)*, parC (S80I)*
AGR7388	E. coli	3	O153:H6	648	F	aac(3)-IIe *, aadA5*, blaCTX-M-14, dfrA17*, erm(B)*, mph(A), sul1*, tet(B), gyrA (D87N, S83L)*, parC (S80I)*
AGR7389	E. coli	3	O1:H7	95	B2	aac(3)-IVa, aadA2, aph(3')-Ia, aph(4)-Ia, blaCTX-M-55, blaTEM-215, cmlA1, dfrA12, floR, fosA4, mph(A), qnrS1, sul3, tet(A), tet(X)
AGR7390	E. coli	3	O102:H6	405	D	aadA5, blaCTX-M-15, dfrA17, mph(A), sul1, tet(B), gyrA (D87N, S83L)*, parC (S80I)*

## Sheet: Table S6 Long-read assemblies
Table S6. Whole genome sequencing QC data for long-read assemblies (minION) for freshwater ESBL-E. coli. Plasmid incompatability factors were identifed using PlasmidFinder and respective ARG and virulence factor loci using ResFinder and VFDB, respectively. ND - not done.
Isolate	flye N50	bp	Contigs	CDS	Depth	Plasmid	Size (bp)	Incompatability group	CDS	ARGs/virulence factors
AGR6711	5073196	5200123	3	4782	94	pAGR6711a	65014	IncFII	71	anr (AraC negative regulator)
						pAGR6711b	61913	IncI2	81
AGR6713	5374941	5499484	2	5173	41	pAGR6713a	124543	IncB/O/K/Z	142	aph(6)-Id, aph(3'')-Ib, aadA5, blaCTX-M-15, qnrS1, sul1, sul2, dfrA17, cib (Colicin ib)
AGR6714	4879718	4887654	2	4561	18	pAGR6714a	154153	ND
AGR6715	5053300	5200053	2	4878	93	pAGR6715a	146753	Col156, IncFIB, IncFII	172	aac(3)-IId, aph(6)-Id, aph(3'')-Ib, aadA5, blaTEM-1B, mph(A), sul1, sul2, tet(A), drfA17, senB (plasmid-encoded enterotoxin)
AGR6717	5205371	5488956	3	5264	88	pAGR6717a	177246	IncFIB, IncFII	205	pAA, ORF3 (isoprenoid biosynthesis), ORF4 (Putative isopentenyl-diphosphate delta-isomerase), aap, aar, aatA, aggA, aggB, aggC, aggD, aggR, anr, senB
						pAGR6717b	106339	IncB/O/K/Z	124	aadA5, blaCTX-M-14, mph(A), sul1, dfrA17
AGR6718	5099002	5099002	1	4696	98	None
AGR6720	ND	ND
AGR6722	5001994	5009839	3	4546	77	pAGR6722a	90137	IncI1-I(Alpha)		blaCMY-2, cia (Colicin ia)
						pAGR6722a	2679	ColpVC	4
AGR7341	4714956	4856441	3	4501	33	pAGR7341a	129085	IncFIA/IncFII	134	aadA2, blaNDM-5, mph(A), sul1, tet(A), dfrA(12)
							12400	none	13	aph(6)-Id, aph(3'')-Ib, sul2
AGR7343	4694173	4953989	6	5098	20	pAGR7343a	109621	IncFIB(H89-PhagePlasmid)	128
						pAGR7343b	88140	IncB/O/K/Z	97	blaCTX-M-15, qnrS1
						pAGR7343c	42378	IncFIB(K)	45	qnrS1, dfrA14
						pAGR7343d	12766	Col156	12
AGR7344	4996385	5148915	4	4847	36	pAGR7344a	92195	Col156, IncFIA, IncFIB, IncQ1	111	aph(6)-Id, aph(3'')-Ib, sul2, tet(B), dfrA17, senB
AGR7346	ND	ND
AGR7348	4999379	5191761	3	4807	49	pAGR7348a	97082	p0111	112
						pAGR7348b	95300	IncI1-I(Alpha)	105	blaCMY-2, cia (colicin ia)
AGR7349	5147768	5147768	1	4784	27	None
AGR7351	5081715	5299514	3	5029	31	pAGR7351a	149481	Col156, IncFIB, IncFII	177	aac(3)-Ild, aph(6)-Id, aph(3'')-Ib, aadA5, blaTEM-1B, mph(A), sul1, sul2, tet(A), dfrA17, senB
						pAGR7351b	68318	IncFII	85
AGR7353	ND	ND
AGR7355	806629	5312553	12	5433	7	pAGR7355a	110243	IncFIB	139
AGR7356	4969088	5200021	7	4930	38	pAGR7356a	115091	Col156, IncFIA, IncFIB, IncFII	130	aph(6)-Id, aph(3'')-Ib, aadA5, blaCTX-M-27, mph(A), sul1, sul2, tet(A), dfrA17, anr, senB
						pAGR7356b	34001	IncFII	40
						pAGR7356c	33140	IncX4	45
						pAGR7356d	2080	Col(BS512)	2
AGR7358	4975417	5140967	3	4831	34	pAGR7358a	83030	IncI(Gamma)	87
AGR7360	ND	ND
AGR7361	ND	ND
AGR7362	5087308	5234839	2	4988	10	pAGR7362a	147531	Col156, IncFIB, IncFII	178	aac(3)-Ild, aph(6)-Id, aph(3'')-Ib, aadA5, blaTEM-1B, mph(A), sul1, sul2, tet(A), dfrA17, senB
AGR7364	5051557	5238824	3	4977	16	pAGR7364a	101342	IncFIB, IncFII	118	blaTEM-1B, senB
						pAGR7364b	85925	IncB/O/K/Z	93
AGR7366	4617279	4799181	3	4554	17	pAGR7366a	95884	IncFIB	106	aph(6)-Id, aph(3'')-Ib, blaCTX-M-15, blaTEM-1B, qnrS1, sul2, tet(A), dfrA14
						pAGR7366b	86018	IncI1-I(Alpha)	95
AGR7368	5055806	5308897	5	5092	13	pAGR7368a	146739	Col156, IncFIB, IncFII	175	aac(3)-Iid, aph(6)-Id, aph(3'')-Ib, aadA5, blaTEM-1B, mph(A), sul1, sul2, tet(A), dfrA17, senB
						pAGR7368b	72130	IncFII	78	blaTEM-1D, mcbA (bacteriocin microcin B17)
						pAGR7368c	21204	IncFII	28
AGR7370	ND	ND
AGR7372	ND	ND
AGR7373	5141178	5304193	5	4970	40	pAGR7373a	113932	IncFII	126	aap (dispersin, antiaggregation protein), astA (Heat-stable enterotoxin EAST-1)
						pAGR7373b	2089	Col(BS512)	2
AGR7374	5100901	5260573	5	4915	59	pAGR7374a	89884	IncFIA, IncFIB, IncFII	91	aac(3)-Iid, aph(6)-Id, aph(3'')-Ib, aadA5, blaTEM-1B, mph(A), sul1, sul2, tet(A), dfrA17, anr
						pAGR7374b	60609	IncI2(Delta)	77
						pAGR7374c	4014	Col(BS512)	4
AGR7375	5168192	5656626	11	5395	39	pAGR7375a	101765	IncI1-I(Alpha)	116	mph(A)
						pAGR7375b	94360	p0111	103
						pAGR7375c	67357	IncFII	82	erm(B)
						pAGR7375d	7947	Col156	8
						pAGR7375e	3879	ColpVC	2
AGR7376	ND	ND
AGR7377	4779211	4888200	3	4605	24	pAGR7377a	98487	IncFIA, IncFIB, IncFII	106	aadA2, blaCTX-M-15, blaNDM-5, mph(A), sul1, tet(A), dfrA12, iucC, iutA, sitA
						pAGR7377b	10502	Col440II	9
AGR7379	ND	ND
AGR7380	5343354	5479828	2	5331	22	pAGR7380a	136474	Col156, IncFIB, IncFII	164	afaD (afimbrial adhesion), senB
AGR7381	4886217	5020420	2	4731	13	pAGR7381a	134203	IncFIB, IncFII	152	pAA, ORF3 (isoprenoid biosynthesis), ORF4 (Putative isopentenyl-diphosphate delta-isomerase), aap, aar, aatA, aggA, aggC, aggD, aggR, anr, astA
AGR7382	5244237	5597697	5	5410	26	pAGR7382a	113182	IncFIB	127
						pAGR7382b	98947	IncY	104
						pAGR7382c	72456	Col156, IncFIA, IncFIB, IncFII	76	senB
						pAGR7382d	68875	IncFII	83	mcbA (bacteriocin microcin B17),
AGR7383	4858573	5266280	9	4949	49	pAGR7383a	223391	IncFIA, IncFIB, IncFIC, IncFII	250	anr, cba (colicin B), cma (colicin M activity), cvaC (microcin C), etsC (putative type I secretion OMP), hlyF, iroN, iss, iucC, iutA, mchF, tsh
					0	pAGR7383b	94485	IncI1-I(Alpha)	100	blaCTX-M-55
						pAGR7383c	77601	IncY	84	blaTEM-1B, qnrS13, tet(A), dfrA14
AGR7385	ND	ND
AGR7386	5077970	5282354	4	4973	35	pAGR7386a	146732	Col156, IncFIB, IncFII	171	aac(3)-IId, aph(6)-Id, aph(3'')-Ib, aadA5, blaTEM-1B, mph(A), sul1, sul2, tet(A), dfrA17, senB
						pAGR7386b	51032	IncFII	62	anr
AGR7387	4899827	5125035	3	4806	88	pAGR7387a	155800	IncFIA, IncFIB, IncFII	180	aadA2, mph(A), erm(B), sul1, dfrA12
						pAGR7387b	69408	IncI(Gamma)	77	blaCMY-145
AGR7388	5260905	5558669	4	5267	29	pAGR7388a	166788	IncB/O/K/Z	185
						pAGR7388b	125514	IncFIA, IncFIB, IncFII	133	blaCTX-M-14, mph(A), tet(B), anr, iucC, iutA, sitA,
AGR7389	5005415	5364590	4	5115	37	pAGR7389a	202481	IncFIB, IncFIC	216	aph(4)-Ia, aph(3')-Ia, aadA2, aac(3)-IV, cmlA1, sul3, dfrA12
						pAGR7389b	127448	IncFII	146	blaCTX-M-55, blaTEM-215, fosA4, mph(A), floR, qnrS1, tet(A), tet(X4)
AGR7390	5130393	5311250	6	5039	24	pAGR7390a	140738	IncFIA, IncFIB, IncFII	164	aadA5, blaCTX-M-15, mph(A), sul1, dfrA17, tet(B), anr

## Sheet: Table S7 Resistome
Table S7. Resistome of freshwater 3rd generation cephalosporin-resistant Enterobacterales/ ESBL-E. coli. The ESR (n = 160) and MidCentral datasets represent ESBL-E. coli (n = 307) isolated from human clinical cases and the QMRA dataset (n = 44) represents freshwater 3rd generation cephalosporin-resistant Enterobacterales. Antimicrobial resistance genes were identified using ResFinder.
Isolate	Dataset	NUM_FOUND	aac(3)-IId	aac(3)-IIe	aac(3)-IVa	aac(6')-Ib-D181Y	aac(6')-Ib-cr5	aadA1	aadA2	aadA5	aph(3'')-Ib	aph(3')-Ia	aph(4)-Ia	aph(6)-Id	arr-2	arr-3	blaACT-55	blaCMY-145	blaCMY-152	blaCMY-2	blaCMY-40	blaCMY-93	blaCTX-M-1	blaCTX-M-123	blaCTX-M-14	blaCTX-M-15	blaCTX-M-24	blaCTX-M-27	blaCTX-M-3	blaCTX-M-55	blaCTX-M-9	blaDHA-1	blaEC	blaEC-13	blaEC-15	blaEC-18	blaEC-19	blaEC-5	blaEC-8	blaLAP-2	blaLEN-17	blaNDM-5	blaOXA-1	blaOXA-10	blaOXA-181	blaOXY-1-1	blaSHV-1	blaSHV-110	blaSHV-12
19AR1147	ESR	2	-	-	-	-	-	-	-	-	-	-	-	-	-	-	-	-	-	-	-	-	-	-	-	-	-	+	-	-	-	-	-	-	-	+	-	-	-	-	-	-	-	-	-	-	-	-	-
19AR1172	ESR	3	-	-	-	-	-	-	-	-	-	-	-	-	-	-	-	-	-	+	-	-	-	-	-	-	-	+	-	-	-	-	-	-	-	-	-	+	-	-	-	-	-	-	-	-	-	-	-
19AR1177	ESR	7	-	-	-	-	-	-	-	-	+	-	-	+	-	-	-	-	-	-	-	-	-	+	-	-	-	-	-	-	-	-	+	-	-	-	-	-	-	-	-	-	-	-	-	-	-	-	-
19AR1178	ESR	3	-	-	-	-	-	-	-	-	-	-	-	-	-	-	-	-	-	-	-	-	-	-	-	+	-	-	-	-	-	-	-	-	-	-	-	-	+	-	-	-	-	-	-	-	-	-	-
19AR1182	ESR	6	-	-	-	-	-	-	-	+	-	-	-	-	-	-	-	-	-	-	-	-	-	-	-	-	-	+	-	-	-	-	-	-	-	-	-	-	+	-	-	-	-	-	-	-	-	-	-
19AR1183	ESR	10	-	+	-	+	-	-	-	+	-	-	-	-	-	-	-	-	-	-	-	-	-	-	-	+	-	-	-	-	-	-	-	-	-	-	-	+	-	-	-	-	+	-	-	-	-	-	-
19AR1185	ESR	10	-	+	-	+	-	-	-	+	-	-	-	-	-	-	-	-	-	-	-	-	-	-	-	+	-	-	-	-	-	-	-	-	+	-	-	-	-	-	-	-	+	-	-	-	-	-	-
19AR1186	ESR	8	-	+	-	+	-	-	-	+	-	-	-	-	-	-	-	-	-	-	-	-	-	-	-	+	-	-	-	-	-	-	-	-	-	-	-	+	-	-	-	-	+	-	-	-	-	-	-
19AR1188	ESR	3	-	-	-	-	-	-	-	-	-	-	-	-	-	-	-	-	-	-	-	-	-	-	-	+	-	-	-	-	-	-	-	-	-	-	-	-	+	-	-	-	-	-	-	-	-	-	-
19AR1190	ESR	10	-	+	-	+	-	-	-	-	+	-	-	+	-	-	-	-	-	-	-	-	-	-	-	+	-	-	-	-	-	-	-	-	-	-	-	+	-	-	-	-	+	-	-	-	-	-	-
19AR1191	ESR	3	-	-	-	-	-	-	-	-	-	-	-	-	-	-	-	-	-	-	-	-	-	-	-	-	-	+	-	-	-	-	-	-	-	-	-	+	-	-	-	-	-	-	-	-	-	-	-
19AR1192	ESR	4	-	-	-	-	-	-	-	-	-	-	-	-	-	-	-	-	-	-	-	-	-	-	-	+	-	-	-	-	-	-	-	-	-	-	-	-	+	-	-	-	-	-	-	-	-	-	-
19AR1194	ESR	5	-	-	-	-	-	-	-	-	-	-	-	-	-	-	-	-	-	-	-	-	-	-	-	+	-	-	-	-	-	-	-	-	-	-	+	-	-	-	-	-	-	-	-	-	-	-	-
19AR1197	ESR	10	-	-	-	+	-	-	+	-	-	+	-	-	-	-	-	-	-	-	-	-	-	-	-	+	-	-	-	-	-	-	-	-	-	-	-	+	-	-	-	-	+	-	-	-	-	-	-
19AR1199	ESR	2	-	-	-	-	-	-	-	-	-	-	-	-	-	-	-	-	-	-	-	-	-	-	-	-	-	+	-	-	-	-	-	-	-	-	-	+	-	-	-	-	-	-	-	-	-	-	-
19AR1201	ESR	10	-	-	-	-	-	-	-	+	+	-	-	+	-	-	-	-	-	-	-	-	-	-	-	-	-	+	-	-	-	-	-	-	-	-	-	+	-	-	-	-	-	-	-	-	-	-	-
19AR1202	ESR	11	-	-	-	-	-	-	-	+	+	-	-	+	-	-	-	-	-	-	-	-	-	-	-	-	-	+	-	-	-	-	-	-	-	-	-	+	-	-	-	-	-	-	-	-	-	-	-
19AR1204	ESR	7	-	+	-	+	-	-	-	-	-	-	-	-	-	-	-	-	-	-	-	-	-	-	-	+	-	-	-	-	-	-	-	-	-	-	-	+	-	-	-	-	+	-	-	-	-	-	-
19AR1206	ESR	10	-	-	-	-	-	-	-	+	+	-	-	+	-	-	-	-	-	+	-	-	-	-	-	-	-	-	-	-	-	-	-	-	-	-	-	+	-	-	-	-	-	-	-	-	-	-	-
19AR1207	ESR	12	+	-	-	-	-	-	-	+	+	-	-	+	-	-	-	-	-	-	-	-	-	-	-	+	-	-	-	-	-	-	-	-	-	-	-	+	-	-	-	-	-	-	-	-	-	-	-
19AR1208	ESR	12	+	-	-	-	-	-	-	+	+	-	-	+	-	-	-	-	-	-	-	-	-	-	-	-	-	+	-	-	-	-	-	-	-	-	-	+	-	-	-	-	-	-	-	-	-	-	-
19AR1212	ESR	12	+	-	-	-	-	-	-	+	+	-	-	+	-	-	-	-	-	-	-	-	-	-	-	-	-	+	-	-	-	-	-	-	-	-	-	+	-	-	-	-	-	-	-	-	-	-	-
19AR1213	ESR	6	-	-	-	-	-	-	-	+	-	-	-	-	-	-	-	-	-	-	-	-	-	-	-	-	-	+	-	-	-	-	-	-	-	-	-	+	-	-	-	-	-	-	-	-	-	-	-
19AR1214	ESR	8	-	+	-	+	-	-	-	+	-	-	-	-	-	-	-	-	-	-	-	-	-	-	-	+	-	-	-	-	-	-	-	-	-	-	-	+	-	-	-	-	+	-	-	-	-	-	-
19AR1215	ESR	7	-	-	-	-	-	-	-	-	+	-	-	+	-	-	-	-	-	-	-	-	-	-	-	+	-	-	-	-	-	-	-	-	-	-	-	+	-	-	-	-	-	-	-	-	-	-	-
19AR1216	ESR	12	+	-	-	-	-	-	-	+	+	-	-	+	-	-	-	-	-	-	-	-	-	-	-	-	-	+	-	-	-	-	-	-	-	-	-	+	-	-	-	-	-	-	-	-	-	-	-
19AR1218	ESR	10	-	-	-	-	-	-	-	-	-	-	-	-	-	-	-	-	-	-	-	-	-	-	-	+	-	-	-	-	-	+	-	-	-	-	-	-	+	-	-	-	-	-	-	-	-	-	-
19AR1220	ESR	9	-	+	-	+	-	-	-	-	-	-	-	-	-	-	-	-	-	-	-	-	-	-	-	+	-	-	-	-	-	-	-	-	-	-	-	+	-	-	-	-	+	-	-	-	-	-	-
19AR1222	ESR	10	-	-	-	-	-	-	-	+	+	-	-	+	-	-	-	-	-	-	-	-	-	-	-	-	-	+	-	-	-	-	-	-	-	-	-	+	-	-	-	-	-	-	-	-	-	-	-
19AR1223	ESR	10	-	-	-	-	-	-	-	+	+	-	-	+	-	-	-	-	-	-	-	-	-	-	-	-	-	+	-	-	-	-	-	-	-	-	-	+	-	-	-	-	-	-	-	-	-	-	-
19AR1225	ESR	10	-	-	-	-	-	-	-	+	+	-	-	+	-	-	-	-	-	-	-	-	-	-	-	-	-	+	-	-	-	-	-	-	-	-	-	+	-	-	-	-	-	-	-	-	-	-	-
19AR1226	ESR	8	+	-	-	-	-	-	-	+	-	-	-	-	-	-	-	-	-	-	-	-	-	-	+	-	-	-	-	-	-	-	-	-	-	-	-	-	+	-	-	-	-	-	-	-	-	-	-
19AR1228	ESR	2	-	-	-	-	-	-	-	-	-	-	-	-	-	-	-	-	-	-	-	-	-	-	-	-	-	+	-	-	-	-	-	-	-	-	-	+	-	-	-	-	-	-	-	-	-	-	-
19AR1240	ESR	8	-	-	-	-	-	-	-	+	-	-	-	-	-	-	-	-	-	-	-	-	-	-	+	-	-	-	-	-	-	-	-	-	-	-	-	-	+	-	-	-	-	-	-	-	-	-	-
19AR1242	ESR	10	-	-	-	-	-	-	-	+	+	-	-	+	-	-	-	-	-	-	-	-	-	-	-	-	-	+	-	-	-	-	-	-	-	-	-	+	-	-	-	-	-	-	-	-	-	-	-
19AR1243	ESR	3	-	-	-	-	-	-	-	-	-	-	-	-	-	-	-	-	-	-	-	-	-	-	-	-	-	+	-	-	-	-	-	-	-	-	-	+	-	-	-	-	-	-	-	-	-	-	-
19AR1244	ESR	12	+	-	-	-	-	-	-	+	+	-	-	+	-	-	-	-	-	-	-	-	-	-	-	-	-	+	-	-	-	-	-	-	-	-	-	+	-	-	-	-	-	-	-	-	-	-	-
19AR1245	ESR	12	+	-	-	-	-	-	-	+	+	-	-	+	-	-	-	-	-	-	-	-	-	-	-	-	-	+	-	-	-	-	-	-	-	-	-	+	-	-	-	-	-	-	-	-	-	-	-
19AR1247	ESR	10	-	-	-	-	-	+	-	-	+	-	-	+	-	-	-	-	-	-	-	-	-	-	-	+	-	-	-	-	-	-	-	-	-	-	+	-	-	-	-	-	-	-	-	-	-	-	-
19AR1248	ESR	11	-	+	-	+	-	-	-	+	-	-	-	-	-	-	-	-	-	-	-	-	-	-	-	+	-	-	-	-	-	-	-	-	-	-	-	+	-	-	-	-	+	-	-	-	-	-	-
19AR1250	ESR	2	-	-	-	-	-	-	-	-	-	-	-	-	-	-	-	-	-	-	-	-	-	-	-	+	-	-	-	-	-	-	-	-	-	-	-	+	-	-	-	-	-	-	-	-	-	-	-
19AR1252	ESR	12	+	-	-	-	-	-	-	+	+	-	-	+	-	-	-	-	-	-	-	-	-	-	-	-	-	+	-	-	-	-	-	-	-	-	-	+	-	-	-	-	-	-	-	-	-	-	-
19AR1254	ESR	6	-	-	-	-	-	-	-	-	+	-	-	+	-	-	-	-	-	-	-	-	-	-	-	-	-	+	-	-	-	-	-	-	-	-	-	+	-	-	-	-	-	-	-	-	-	-	-
19AR1255	ESR	2	-	-	-	-	-	-	-	-	-	-	-	-	-	-	-	-	-	-	-	-	-	-	-	-	-	+	-	-	-	-	-	-	+	-	-	-	-	-	-	-	-	-	-	-	-	-	-
19AR1257	ESR	10	-	+	-	+	-	-	-	-	-	-	-	-	-	-	-	-	-	-	-	-	-	-	-	+	-	-	-	-	-	-	-	-	-	-	-	+	-	-	-	-	+	-	-	-	-	-	-
19AR1259	ESR	8	-	+	-	+	-	-	-	-	-	-	-	-	-	-	-	-	-	-	-	-	-	-	-	+	-	-	-	-	-	-	-	-	-	-	-	+	-	-	-	-	+	-	-	-	-	-	-
19AR1261	ESR	2	-	-	-	-	-	-	-	-	-	-	-	-	-	-	-	-	-	+	-	-	-	-	-	-	-	-	-	-	-	-	-	-	-	-	-	-	+	-	-	-	-	-	-	-	-	-	-
19AR1262	ESR	12	+	-	-	-	-	-	-	+	+	-	-	+	-	-	-	-	-	-	-	-	-	-	-	-	-	+	-	-	-	-	-	-	-	-	-	+	-	-	-	-	-	-	-	-	-	-	-
19AR1264	ESR	10	-	-	-	-	-	+	-	-	+	-	-	+	-	-	-	-	-	-	-	-	-	-	-	+	-	-	-	-	-	-	-	-	-	-	+	-	-	-	-	-	-	-	-	-	-	-	-
19AR1265	ESR	9	-	-	-	+	-	-	-	+	-	-	-	-	-	-	-	-	-	-	-	-	-	-	-	+	-	-	-	-	-	-	-	-	-	-	-	+	-	-	-	-	+	-	-	-	-	-	-
19AR1266	ESR	7	-	-	-	-	-	-	-	+	-	-	-	-	-	-	-	-	-	-	-	-	-	-	-	+	-	-	-	-	-	-	-	-	-	-	-	+	-	-	-	-	-	-	-	-	-	-	-
19AR1267	ESR	12	+	-	-	-	-	-	-	+	+	-	-	+	-	-	-	-	-	-	-	-	-	-	-	-	-	+	-	-	-	-	-	-	-	-	-	+	-	-	-	-	-	-	-	-	-	-	-
19AR1268	ESR	5	-	+	-	+	-	-	-	-	-	-	-	-	-	-	-	-	-	-	-	-	-	-	-	+	-	-	-	-	-	-	-	-	-	-	-	+	-	-	-	-	+	-	-	-	-	-	-
19AR1270	ESR	3	-	-	-	-	-	-	-	-	-	-	-	-	-	-	-	-	-	-	-	-	-	-	-	-	-	+	-	-	-	-	-	-	-	-	-	+	-	-	-	-	-	-	-	-	-	-	-
19AR1272	ESR	12	+	-	-	-	-	-	-	+	+	-	-	+	-	-	-	-	-	-	-	-	-	-	-	-	-	+	-	-	-	-	-	-	-	-	-	+	-	-	-	-	-	-	-	-	-	-	-
19AR1273	ESR	2	-	-	-	-	-	-	-	-	-	-	-	-	-	-	-	-	-	-	-	-	-	-	-	+	-	-	-	-	-	-	-	-	-	-	+	-	-	-	-	-	-	-	-	-	-	-	-
19AR1281	ESR	9	-	-	-	-	-	-	-	-	+	-	-	+	-	-	-	-	-	-	-	-	-	-	-	+	-	-	-	-	-	-	-	-	-	-	-	-	+	-	-	-	-	-	-	-	-	-	-
19AR1286	ESR	12	+	-	-	-	-	-	-	+	+	-	-	+	-	-	-	-	-	-	-	-	-	-	?	-	-	-	-	-	-	-	-	-	-	-	-	+	-	-	-	-	-	-	-	-	-	-	-
19AR1288	ESR	11	-	-	-	-	-	-	-	+	+	-	-	+	-	-	-	-	-	-	-	-	-	-	-	-	-	+	-	-	-	-	-	-	-	-	-	+	-	-	-	-	-	-	-	-	-	-	-
19AR1290	ESR	6	-	-	-	-	-	-	-	+	-	-	-	-	-	-	-	-	-	-	-	-	-	-	-	-	-	-	-	+	-	-	-	-	-	-	-	-	+	-	-	-	-	-	-	-	-	-	-
19AR1291	ESR	2	-	-	-	-	-	-	-	-	-	-	-	-	-	-	-	-	-	-	-	-	-	-	-	-	-	+	-	-	-	-	-	-	-	-	-	+	-	-	-	-	-	-	-	-	-	-	-
19AR1294	ESR	6	-	-	-	-	-	-	-	-	+	-	-	+	-	-	-	-	-	-	-	-	-	-	-	+	-	-	-	-	-	-	-	-	-	-	-	-	+	-	-	-	-	-	-	-	-	-	-
19AR1295	ESR	12	+	-	-	-	-	-	-	+	+	-	-	+	-	-	-	-	-	-	-	-	-	-	-	-	-	+	-	-	-	-	-	-	-	-	-	+	-	-	-	-	-	-	-	-	-	-	-
19AR1301	ESR	12	+	-	-	-	-	-	-	+	+	-	-	+	-	-	-	-	-	-	-	-	-	-	-	-	-	+	-	-	-	-	-	-	-	-	+	-	-	-	-	-	-	-	-	-	-	-	-
19AR1304	ESR	10	-	-	-	-	-	-	-	+	+	-	-	+	-	-	-	-	-	-	-	-	-	-	-	-	-	+	-	-	-	-	-	-	-	-	-	-	+	-	-	-	-	-	-	-	-	-	-
19AR1305	ESR	12	+	-	-	-	-	-	-	+	+	-	-	+	-	-	-	-	-	-	-	-	-	-	-	+	-	-	-	-	-	-	-	-	-	-	-	+	-	-	-	-	-	-	-	-	-	-	-
19AR1309	ESR	10	-	-	-	-	-	-	-	+	+	-	-	+	-	-	-	-	-	-	-	-	-	-	-	-	-	+	-	-	-	-	-	-	-	-	-	-	+	-	-	-	-	-	-	-	-	-	-
19AR1310	ESR	10	-	-	-	-	-	-	-	+	+	-	-	+	-	-	-	-	-	-	-	-	-	-	-	-	-	+	-	-	-	-	-	-	-	-	-	+	-	-	-	-	-	-	-	-	-	-	-
19AR1313	ESR	10	-	+	-	+	-	-	-	-	+	-	-	+	-	-	-	-	-	-	-	-	-	-	-	+	-	-	-	-	-	-	-	-	-	-	-	+	-	-	-	-	+	-	-	-	-	-	-
19AR1314	ESR	17	-	-	-	-	-	-	+	-	+	+	-	+	-	-	-	-	-	-	-	-	+	-	-	-	-	-	-	-	-	-	+	-	-	-	-	-	-	-	-	-	-	-	-	-	-	-	-
19AR1315	ESR	2	-	-	-	-	-	-	-	-	-	-	-	-	-	-	-	-	-	-	-	-	-	-	-	-	-	+	-	-	-	-	-	-	-	-	-	-	+	-	-	-	-	-	-	-	-	-	-
19AR1316	ESR	12	+	-	-	-	-	-	-	-	+	-	-	+	-	-	-	-	-	-	-	-	-	-	-	-	-	-	-	+	-	+	-	-	-	-	-	+	-	-	-	-	-	-	-	-	-	-	-
19AR1317	ESR	10	-	-	-	-	-	-	-	+	+	-	-	+	-	-	-	-	-	-	-	-	-	-	-	-	-	+	-	-	-	-	-	-	-	-	+	-	-	-	-	-	-	-	-	-	-	-	-
19AR1319	ESR	8	+	-	-	-	-	-	-	+	-	-	-	-	-	-	-	-	-	-	-	-	-	-	+	-	-	-	-	-	-	-	-	-	-	-	-	-	+	-	-	-	-	-	-	-	-	-	-
19AR1321	ESR	16	-	-	+	-	-	+	-	-	+	+	+	+	-	-	-	-	-	-	-	-	-	-	+	-	-	-	-	-	-	-	-	-	-	-	-	+	-	-	-	-	-	-	-	-	-	-	-
19AR1325	ESR	15	+	-	-	-	-	-	+	+	+	-	-	+	-	-	-	-	-	-	-	-	-	-	-	+	-	-	-	-	-	-	-	-	-	-	-	+	-	-	-	-	-	-	-	-	-	-	-
19AR1326	ESR	3	-	-	-	-	-	-	-	-	-	-	-	-	-	-	-	-	-	-	-	-	-	-	-	+	-	-	-	-	-	-	-	-	-	-	-	+	-	-	-	-	-	-	-	-	-	-	-
19AR1327	ESR	10	-	-	-	-	-	-	-	+	+	-	-	+	-	-	-	-	-	-	-	-	-	-	-	-	-	+	-	-	-	-	-	-	-	-	-	+	-	-	-	-	-	-	-	-	-	-	-
19AR1329	ESR	8	-	-	-	-	-	+	+	-	-	-	-	-	-	-	-	-	-	-	-	-	-	-	-	-	-	-	-	-	-	-	-	-	-	-	-	+	-	-	-	-	-	-	-	-	-	-	+
19AR1332	ESR	2	-	-	-	-	-	-	-	-	-	-	-	-	-	-	-	-	-	-	-	-	-	-	+	-	-	-	-	-	-	-	-	-	-	-	-	+	-	-	-	-	-	-	-	-	-	-	-
19AR1333	ESR	12	+	-	-	-	-	-	-	-	+	-	-	+	-	-	-	-	-	-	-	-	-	-	-	+	-	-	-	-	-	+	-	-	-	-	-	+	-	-	-	-	-	-	-	-	-	-	-
19AR1335	ESR	12	+	-	-	-	-	-	-	+	-	-	-	-	-	-	-	-	-	-	-	-	-	-	-	+	-	-	-	-	-	-	-	-	-	-	+	-	-	-	-	-	-	-	-	-	-	-	-
19AR1337	ESR	7	-	-	-	-	-	-	-	-	+	-	-	+	-	-	-	-	-	-	-	-	-	-	-	+	-	-	-	-	-	-	-	-	-	-	-	+	-	-	-	-	-	-	-	-	-	-	-
19AR1338	ESR	12	+	-	-	-	-	-	-	+	-	-	-	-	-	-	-	-	-	-	-	-	-	-	-	+	-	-	-	-	-	-	-	-	-	-	+	-	-	-	-	-	-	-	-	-	-	-	-
19AR1340	ESR	7	-	-	-	+	-	-	-	-	-	-	-	-	-	-	-	-	-	-	-	-	-	-	-	+	-	-	-	-	-	-	-	-	-	-	-	+	-	-	-	-	+	-	-	-	-	-	-
19AR1342	ESR	10	-	-	-	-	-	-	-	+	+	-	-	+	-	-	-	-	-	-	-	-	-	-	-	-	-	+	-	-	-	-	-	-	-	-	-	+	-	-	-	-	-	-	-	-	-	-	-
19AR1343	ESR	2	-	-	-	-	-	-	-	-	-	-	-	-	-	-	-	-	-	-	-	-	-	-	-	+	-	-	-	-	-	-	-	-	-	-	+	-	-	-	-	-	-	-	-	-	-	-	-
19AR1344	ESR	10	-	-	-	-	-	-	-	+	+	-	-	+	-	-	-	-	-	-	-	-	-	-	-	-	-	+	-	-	-	-	-	-	-	-	-	+	-	-	-	-	-	-	-	-	-	-	-
19AR1345	ESR	12	+	-	-	-	-	-	-	+	+	-	-	+	-	-	-	-	-	-	-	-	-	-	-	-	-	+	-	-	-	-	-	-	-	-	-	+	-	-	-	-	-	-	-	-	-	-	-
19AR1346	ESR	5	-	-	-	-	-	+	-	-	-	-	-	-	-	-	-	-	-	-	-	-	-	-	-	-	-	-	+	-	-	-	-	-	-	-	-	+	-	-	-	-	-	-	-	-	-	-	-
19AR1348	ESR	2	-	-	-	-	-	-	-	-	-	-	-	-	-	-	-	-	-	-	-	-	-	-	-	-	-	+	-	-	-	-	-	-	-	-	-	-	+	-	-	-	-	-	-	-	-	-	-
19AR1349	ESR	2	-	-	-	-	-	-	-	-	-	-	-	-	-	-	-	-	-	-	-	-	-	-	-	+	-	-	-	-	-	-	-	-	-	-	+	-	-	-	-	-	-	-	-	-	-	-	-
19AR1351	ESR	8	+	-	-	-	-	-	-	+	-	-	-	-	-	-	-	-	-	-	-	-	-	-	-	+	-	-	-	-	-	-	-	-	-	-	-	+	-	-	-	-	-	-	-	-	-	-	-
19AR1352	ESR	12	+	-	-	-	-	-	-	+	+	-	-	+	-	-	-	-	-	-	-	-	-	-	+	-	-	-	-	-	-	-	-	-	-	-	-	+	-	-	-	-	-	-	-	-	-	-	-
19AR1353	ESR	6	-	-	-	-	-	-	-	+	-	-	-	-	-	-	-	-	-	-	-	-	-	-	-	-	-	-	-	+	-	-	-	-	-	-	-	+	-	-	-	-	-	-	-	-	-	-	-
19AR1354	ESR	10	-	-	-	-	-	-	-	+	+	-	-	+	-	-	-	-	-	-	-	-	-	-	-	-	-	+	-	-	-	-	-	-	-	-	-	+	-	-	-	-	-	-	-	-	-	-	-
19AR1355	ESR	4	-	-	-	-	-	-	-	-	-	-	-	-	-	-	-	-	-	-	-	-	-	-	+	-	-	-	-	-	-	-	-	-	+	-	-	-	-	-	-	-	-	-	-	-	-	-	-
19AR1356	ESR	11	+	-	-	-	-	-	-	+	+	-	-	+	-	-	-	-	-	-	-	-	-	-	-	-	-	+	-	-	-	-	-	-	-	-	-	+	-	-	-	-	-	-	-	-	-	-	-
19AR1359	ESR	12	+	-	-	-	-	-	-	+	+	-	-	+	-	-	-	-	-	-	-	-	-	-	-	-	-	+	-	-	-	-	-	-	-	-	-	+	-	-	-	-	-	-	-	-	-	-	-
19AR1369	ESR	8	-	+	-	+	-	-	-	-	-	-	-	-	-	-	-	-	-	-	-	-	-	-	-	+	-	-	-	-	-	-	-	-	-	-	-	+	-	-	-	-	+	-	-	-	-	-	-
19AR1370	ESR	2	-	-	-	-	-	-	-	-	-	-	-	-	-	-	-	-	-	-	-	-	-	-	-	-	-	+	-	-	-	-	-	-	-	-	-	+	-	-	-	-	-	-	-	-	-	-	-
19AR1371	ESR	2	-	-	-	-	-	-	-	-	-	-	-	-	-	-	-	-	-	-	-	-	-	-	-	-	-	+	-	-	-	-	-	-	-	-	-	-	+	-	-	-	-	-	-	-	-	-	-
19AR1372	ESR	11	-	-	-	-	-	-	-	+	+	-	-	+	-	-	-	-	-	-	-	-	-	-	-	+	-	-	-	-	-	-	+	-	-	-	-	-	-	-	-	-	-	-	-	-	-	-	-
19AR1374	ESR	3	-	-	-	-	-	-	-	-	-	-	-	-	-	-	-	-	-	-	-	-	-	-	-	+	-	-	-	-	-	-	-	-	+	-	-	-	-	-	-	-	-	-	-	-	-	-	-
19AR1376	ESR	11	-	-	-	-	-	-	-	+	+	-	-	+	-	-	-	-	-	-	-	-	-	-	-	-	-	+	-	-	-	-	-	-	-	-	-	-	+	-	-	-	-	-	-	-	-	-	-
19AR1377	ESR	10	+	-	-	-	-	-	+	+	-	-	-	-	-	-	-	-	-	-	-	-	-	-	+	-	-	-	-	-	-	-	-	-	-	-	-	-	+	-	-	-	-	-	-	-	-	-	-
19AR1379	ESR	10	-	+	-	+	-	-	-	-	+	-	-	+	-	-	-	-	-	-	-	-	-	-	-	+	-	-	-	-	-	-	-	-	-	-	-	+	-	-	-	-	+	-	-	-	-	-	-
19AR1380	ESR	7	-	-	-	-	-	-	-	+	-	-	-	-	-	-	-	-	-	-	-	-	-	-	-	-	-	+	-	-	-	-	-	-	-	-	-	+	-	-	-	-	-	-	-	-	-	-	-
19AR1400	ESR	7	-	-	-	-	-	-	-	+	-	-	-	-	-	-	-	-	-	-	-	-	-	-	+	-	-	-	-	-	-	-	-	-	-	-	-	+	-	-	-	-	-	-	-	-	-	-	-
19AR1402	ESR	11	-	-	-	-	-	-	-	+	+	-	-	+	-	-	-	-	-	-	-	-	-	-	-	-	-	+	-	-	-	-	-	-	-	-	-	+	-	-	-	-	-	-	-	-	-	-	-
19AR1404	ESR	6	-	-	-	-	-	-	-	-	+	-	-	+	-	-	-	-	-	-	-	-	-	-	-	+	-	-	-	-	-	-	-	-	-	-	-	+	-	-	-	-	-	-	-	-	-	-	-
19AR1406	ESR	3	-	-	-	-	-	-	-	-	-	-	-	-	-	-	-	-	-	-	-	-	-	-	-	+	-	-	-	-	-	-	-	-	-	-	-	-	+	-	-	-	-	-	-	-	-	-	-
19AR1407	ESR	10	-	-	-	-	-	-	-	+	+	-	-	+	-	-	-	-	-	-	-	-	-	-	-	-	-	+	-	-	-	-	-	-	-	-	-	+	-	-	-	-	-	-	-	-	-	-	-
19AR1408	ESR	16	+	-	-	-	-	+	+	-	+	-	-	+	-	-	-	-	-	-	-	-	-	-	-	+	-	-	-	-	-	-	-	-	-	-	+	-	-	-	-	-	-	-	-	-	-	-	-
19AR1409	ESR	12	+	-	-	-	-	-	-	+	+	-	-	+	-	-	-	-	-	-	-	-	-	-	-	+	-	-	-	-	-	-	-	-	-	-	-	+	-	-	-	-	-	-	-	-	-	-	-
19AR1410	ESR	12	-	+	-	+	-	-	-	-	+	-	-	+	-	-	-	-	-	-	-	-	-	-	-	+	-	-	-	-	-	-	-	-	-	-	-	+	-	-	-	-	+	-	-	-	-	-	-
19AR1411	ESR	12	+	-	-	-	-	-	-	+	+	-	-	+	-	-	-	-	-	-	-	-	-	-	-	-	-	-	-	+	-	-	-	-	-	-	-	+	-	-	-	-	-	-	-	-	-	-	-
19AR1412	ESR	9	-	-	-	-	-	-	-	-	+	-	-	+	-	-	-	-	-	-	-	-	-	-	-	-	-	-	-	+	-	-	-	-	-	-	-	-	+	-	-	-	-	-	-	-	-	-	-
19AR1413	ESR	2	-	-	-	-	-	-	-	-	-	-	-	-	-	-	-	-	-	-	-	-	-	-	-	+	-	-	-	-	-	-	-	-	-	-	-	-	+	-	-	-	-	-	-	-	-	-	-
19AR1414	ESR	9	-	-	-	-	-	-	+	-	-	-	-	-	-	-	-	-	-	-	-	-	-	-	-	+	-	-	-	-	-	-	-	-	-	-	-	+	-	-	-	-	-	-	-	-	-	-	-
19AR1416	ESR	10	-	-	-	-	-	-	-	+	-	-	-	-	-	-	-	-	-	-	-	-	-	-	-	+	-	-	-	-	-	-	-	-	-	-	-	-	+	-	-	-	-	-	-	-	-	-	-
19AR1418	ESR	4	-	+	-	-	-	-	-	-	-	-	-	-	-	-	-	-	-	-	-	-	-	-	+	-	-	-	-	-	-	-	-	-	-	-	-	-	+	-	-	-	-	-	-	-	-	-	-
19AR1420	ESR	8	-	-	-	-	-	-	-	-	+	-	-	+	-	-	-	-	-	-	-	-	-	-	-	+	-	-	-	-	-	-	-	-	-	-	-	+	-	-	-	-	-	-	-	-	-	-	-
19AR1421	ESR	12	-	-	-	-	-	+	-	-	+	+	-	+	-	-	-	-	-	-	-	-	-	-	-	-	-	-	-	-	+	-	-	-	-	-	-	-	+	-	-	-	-	-	-	-	-	-	-
19AR1422	ESR	2	-	-	-	-	-	-	-	-	-	-	-	-	-	-	-	-	-	-	-	-	-	-	-	-	-	+	-	-	-	-	-	-	-	-	-	+	-	-	-	-	-	-	-	-	-	-	-
19AR1423	ESR	10	-	-	-	-	-	-	-	+	+	-	-	+	-	-	-	-	-	-	-	-	-	-	-	-	-	+	-	-	-	-	-	-	-	-	-	+	-	-	-	-	-	-	-	-	-	-	-
19AR1425	ESR	12	+	-	-	-	-	-	-	+	+	-	-	+	-	-	-	-	-	-	-	-	-	-	-	-	-	+	-	-	-	-	-	-	-	-	-	+	-	-	-	-	-	-	-	-	-	-	-
19AR1426	ESR	2	-	-	-	-	-	-	-	-	-	-	-	-	-	-	-	-	-	-	-	-	-	-	-	+	-	-	-	-	-	-	-	-	-	-	-	-	+	-	-	-	-	-	-	-	-	-	-
19AR1428	ESR	2	-	-	-	-	-	-	-	-	-	-	-	-	-	-	-	-	-	-	-	-	-	-	-	+	-	-	-	-	-	-	-	-	-	-	-	+	-	-	-	-	-	-	-	-	-	-	-
19AR1429	ESR	9	-	-	-	+	-	-	-	+	-	-	-	-	-	-	-	-	-	-	-	-	-	-	-	+	-	-	-	-	-	-	-	-	-	-	-	+	-	-	-	-	+	-	-	-	-	-	-
19AR1431	ESR	2	-	-	-	-	-	-	-	-	-	-	-	-	-	-	-	-	-	-	-	-	-	-	+	-	-	-	-	-	-	-	-	-	-	-	-	+	-	-	-	-	-	-	-	-	-	-	-
19AR1433	ESR	11	-	-	-	-	-	-	-	+	+	-	-	+	-	-	-	-	-	-	-	-	-	-	-	+	-	-	-	-	-	-	-	-	-	+	-	-	-	-	-	-	-	-	-	-	-	-	-
19AR1434	ESR	3	-	-	-	-	-	-	-	-	-	-	-	-	-	-	-	-	-	-	-	-	-	-	-	-	-	+	-	-	-	-	-	-	-	-	-	+	-	-	-	-	-	-	-	-	-	-	-
19AR1436	ESR	10	-	+	-	+	-	-	-	+	-	-	-	-	-	-	-	-	-	-	-	-	-	-	-	+	-	-	-	-	-	-	-	-	-	-	-	+	-	-	-	-	+	-	-	-	-	-	-
19AR1438	ESR	10	-	-	-	-	-	-	-	+	+	-	-	+	-	-	-	-	-	-	-	-	-	-	-	-	-	+	-	-	-	-	-	-	-	-	-	+	-	-	-	-	-	-	-	-	-	-	-
19AR1441	ESR	4	-	-	-	-	-	-	-	-	-	-	-	-	-	-	-	-	-	-	-	-	-	-	-	+	-	-	-	-	-	-	-	-	-	-	-	-	+	-	-	-	-	-	-	-	-	-	-
19AR1442	ESR	12	+	-	-	-	-	-	-	+	+	-	-	+	-	-	-	-	-	-	-	-	-	-	-	-	-	+	-	-	-	-	-	-	-	-	-	+	-	-	-	-	-	-	-	-	-	-	-
19AR1443	ESR	11	-	-	-	-	-	-	-	+	+	-	-	+	-	-	-	-	-	-	-	-	-	-	-	-	-	+	-	-	-	-	-	-	-	-	-	-	+	-	-	-	-	-	-	-	-	-	-
19AR1444	ESR	10	-	-	-	-	-	-	-	+	+	-	-	+	-	-	-	-	-	-	-	-	-	-	-	-	-	+	-	-	-	-	-	-	-	-	-	+	-	-	-	-	-	-	-	-	-	-	-
19AR1445	ESR	6	-	-	-	-	-	-	-	+	-	-	-	-	-	-	-	-	-	-	-	-	-	-	+	-	-	-	-	-	-	-	-	-	-	-	-	-	+	-	-	-	-	-	-	-	-	-	-
19AR1446	ESR	9	-	-	-	-	-	-	-	-	+	-	-	+	-	-	-	-	-	-	-	-	-	-	-	+	-	-	-	-	-	-	-	-	-	-	-	+	-	-	-	-	-	-	-	-	-	-	-
19AR1447	ESR	3	-	-	-	-	-	-	-	-	-	-	-	-	-	-	-	-	-	-	-	-	-	-	-	-	-	+	-	-	-	-	-	-	-	-	-	+	-	-	-	-	-	-	-	-	-	-	-
19AR1451	ESR	2	-	-	-	-	-	-	-	-	-	-	-	-	-	-	-	-	-	-	-	-	-	-	-	+	-	-	-	-	-	-	-	-	-	-	+	-	-	-	-	-	-	-	-	-	-	-	-
19AR1453	ESR	8	-	-	-	-	-	-	-	-	+	+	-	+	-	-	-	-	-	-	-	-	-	-	+	-	-	-	-	-	-	-	-	-	-	+	-	-	-	-	-	-	-	-	-	-	-	-	-
19AR1454	ESR	2	-	-	-	-	-	-	-	-	-	-	-	-	-	-	-	-	-	-	-	-	-	-	+	-	-	-	-	-	-	-	-	-	-	-	-	+	-	-	-	-	-	-	-	-	-	-	-
19AR1455	ESR	10	-	-	-	-	-	-	-	+	+	-	-	+	-	-	-	-	-	-	-	-	-	-	-	-	-	+	-	-	-	-	-	-	-	-	-	-	+	-	-	-	-	-	-	-	-	-	-
19AR1456	ESR	9	-	+	-	+	-	-	-	+	-	-	-	-	-	-	-	-	-	-	-	-	-	-	-	+	-	-	-	-	-	-	-	-	-	-	-	+	-	-	-	-	+	-	-	-	-	-	-
19AR1475	ESR	10	-	-	-	-	-	-	-	+	+	-	-	+	-	-	-	-	-	-	-	-	-	-	-	-	-	+	-	-	-	-	-	-	-	-	-	-	+	-	-	-	-	-	-	-	-	-	-
19AR1477	ESR	9	-	-	-	-	-	-	-	-	+	-	-	+	-	-	-	-	-	-	-	-	-	-	-	+	-	-	-	-	-	-	-	-	+	-	-	-	-	-	-	-	-	-	-	-	-	-	-
19AR1478	ESR	5	-	-	-	-	-	-	-	-	-	-	-	-	-	-	-	-	-	-	-	-	-	-	+	-	-	-	-	-	-	-	-	-	-	-	-	+	-	-	-	-	-	-	-	-	-	-	-
19AR1479	ESR	11	-	-	-	-	-	-	-	+	+	-	-	+	-	-	-	-	-	-	-	-	-	-	-	-	-	+	-	-	-	-	-	-	-	-	-	+	-	-	-	-	-	-	-	-	-	-	-
19AR1495	ESR	5	-	-	-	-	-	-	-	-	-	-	-	-	-	-	-	-	-	-	-	-	-	-	-	+	-	-	-	-	-	-	-	-	-	-	-	-	+	-	-	-	-	-	-	-	-	-	-
19AR1574	ESR	12	+	-	-	-	-	-	-	+	+	-	-	+	-	-	-	-	-	-	-	-	-	-	-	-	-	+	-	-	-	-	-	-	-	-	-	+	-	-	-	-	-	-	-	-	-	-	-
19AR1576	ESR	11	-	-	-	-	-	-	-	+	+	-	-	+	-	-	-	-	-	-	-	-	-	-	-	-	-	+	-	-	-	-	-	-	-	-	-	+	-	-	-	-	-	-	-	-	-	-	-
19AR1579	ESR	8	-	+	-	+	-	-	-	+	-	-	-	-	-	-	-	-	-	-	-	-	-	-	-	+	-	-	-	-	-	-	-	-	-	-	-	+	-	-	-	-	+	-	-	-	-	-	-
19AR1582	ESR	7	-	-	-	-	-	-	-	+	-	-	-	-	-	-	-	-	-	-	-	-	-	-	-	+	-	-	-	-	-	-	-	-	-	-	-	+	-	-	-	-	-	-	-	-	-	-	-
19AR1583	ESR	12	-	+	-	+	-	-	-	-	+	-	-	+	-	-	-	-	-	-	-	-	-	-	-	+	-	-	-	-	-	-	-	-	-	-	-	+	-	-	-	-	+	-	-	-	-	-	-
19AR1588	ESR	12	+	-	-	-	-	-	-	+	+	-	-	+	-	-	-	-	-	-	-	-	-	-	-	-	-	+	-	-	-	-	-	-	-	-	-	+	-	-	-	-	-	-	-	-	-	-	-
19AR1594	ESR	10	-	-	-	-	-	-	-	-	+	-	-	+	-	-	-	-	-	-	-	-	-	-	-	+	-	-	-	-	-	-	-	-	-	-	-	-	+	-	-	-	-	-	-	-	-	-	-
19AR1595	ESR	7	-	+	-	+	-	-	-	-	-	-	-	-	-	-	-	-	-	-	-	-	-	-	-	+	-	-	-	-	-	-	-	-	-	-	-	+	-	-	-	-	+	-	-	-	-	-	-
AGR6711	QMRA	2	-	-	-	-	-	-	-	-	-	-	-	-	-	-	-	-	-	-	-	-	-	-	-	+	-	-	-	-	-	-	-	-	-	-	+	-	-	-	-	-	-	-	-	-	-	-	-
AGR6713	QMRA	10	-	-	-	-	-	-	-	+	+	-	-	+	-	-	-	-	-	-	-	-	-	-	-	+	-	-	-	-	-	-	+	-	-	-	-	-	-	-	-	-	-	-	-	-	-	-	-
AGR6714	QMRA	4	-	-	-	-	-	-	-	-	-	-	-	-	-	-	-	-	-	-	-	-	-	-	-	+	-	-	-	-	-	-	-	-	-	-	+	-	-	-	-	-	-	-	-	-	-	-	-
AGR6715	QMRA	12	+	-	-	-	-	-	-	+	+	-	-	+	-	-	-	-	-	-	-	-	-	-	-	-	-	+	-	-	-	-	-	-	-	-	-	+	-	-	-	-	-	-	-	-	-	-	-
AGR6717	QMRA	10	-	+	-	+	-	-	-	+	-	-	-	-	-	-	-	-	-	-	-	-	-	-	+	+	-	-	-	-	-	-	-	-	-	-	-	+	-	-	-	-	+	-	-	-	-	-	-
AGR6718	QMRA	10	+	-	-	-	-	-	-	+	-	-	-	-	-	-	-	-	-	-	-	-	-	-	-	-	+	-	-	-	-	-	-	-	-	-	-	-	+	-	-	-	-	-	-	-	-	-	-
AGR6720	QMRA	3	-	-	-	-	-	-	-	-	-	-	-	-	-	-	+	-	-	-	-	-	-	-	-	-	-	-	-	-	-	-	-	-	-	-	-	-	-	-	-	-	-	-	-	-	-	-	-
AGR6722	QMRA	2	-	-	-	-	-	-	-	-	-	-	-	-	-	-	-	-	-	+	-	-	-	-	-	-	-	-	-	-	-	-	+	-	-	-	-	-	-	-	-	-	-	-	-	-	-	-	-
AGR7341	QMRA	12	-	-	-	-	-	-	+	-	+	-	-	+	-	-	-	-	-	-	-	-	-	-	-	+	-	-	-	-	-	-	-	-	+	-	-	-	-	-	-	+	-	-	-	-	-	-	-
AGR7343	QMRA	4	-	-	-	-	-	-	-	-	-	-	-	-	-	-	-	-	-	-	-	-	-	-	-	+	-	-	-	-	-	-	-	-	+	-	-	-	-	-	-	-	-	-	-	-	-	-	-
AGR7344	QMRA	10	-	+	-	+	-	-	-	-	+	-	-	+	-	-	-	-	-	-	-	-	-	-	-	+	-	-	-	-	-	-	-	-	-	-	-	+	-	-	-	-	+	-	-	-	-	-	-
AGR7346	QMRA	12	-	-	-	-	-	-	-	-	+	-	-	+	-	-	-	-	-	-	-	-	-	-	-	+	-	-	-	-	-	-	-	-	-	-	-	-	-	-	-	-	-	-	-	-	-	-	-
AGR7348	QMRA	2	-	-	-	-	-	-	-	-	-	-	-	-	-	-	-	-	-	+	-	-	-	-	-	-	-	-	-	-	-	-	-	-	-	-	+	-	-	-	-	-	-	-	-	-	-	-	-
AGR7349	QMRA	7	-	+	-	-	-	-	-	+	-	-	-	-	-	-	-	-	-	-	-	-	-	-	-	+	-	-	-	-	-	-	-	-	-	-	-	-	+	-	-	-	-	-	-	-	-	-	-
AGR7351	QMRA	12	+	-	-	-	-	-	-	+	+	-	-	+	-	-	-	-	-	-	-	-	-	-	-	-	-	+	-	-	-	-	-	-	-	-	-	+	-	-	-	-	-	-	-	-	-	-	-
AGR7353	QMRA	19	-	-	-	-	+	+	+	-	+	-	-	+	-	+	-	-	-	-	+	-	-	-	-	-	-	-	+	-	-	-	-	-	-	-	-	-	-	-	-	-	+	-	+	-	-	-	-
AGR7355	QMRA	2	-	-	-	-	-	-	-	-	-	-	-	-	-	-	-	-	-	-	-	-	-	-	-	+	-	-	-	-	-	-	-	-	-	-	-	+	-	-	-	-	-	-	-	-	-	-	-
AGR7356	QMRA	10	-	-	-	-	-	-	-	+	+	-	-	+	-	-	-	-	-	-	-	-	-	-	-	-	-	+	-	-	-	-	-	-	-	-	-	+	-	-	-	-	-	-	-	-	-	-	-
AGR7358	QMRA	7	-	+	-	+	-	-	-	-	-	-	-	-	-	-	-	-	-	-	-	-	-	-	-	+	-	-	-	-	-	-	-	-	-	-	-	+	-	-	-	-	+	-	-	-	-	-	-
AGR7360	QMRA	8	-	-	-	-	-	-	-	-	-	-	-	-	-	-	-	-	-	-	-	+	-	-	-	-	-	-	+	-	-	-	-	-	-	-	-	-	-	-	-	-	-	-	+	-	-	-	-
AGR7361	QMRA	5	-	-	-	-	-	-	-	-	-	-	-	-	-	-	-	-	+	-	-	-	-	-	-	-	-	-	+	-	-	-	-	-	-	-	-	-	-	-	-	-	-	-	+	-	-	-	-
AGR7362	QMRA	12	+	-	-	-	-	-	-	+	+	-	-	+	-	-	-	-	-	-	-	-	-	-	-	-	-	+	-	-	-	-	-	-	-	-	-	+	-	-	-	-	-	-	-	-	-	-	-
AGR7364	QMRA	3	-	-	-	-	-	-	-	-	-	-	-	-	-	-	-	-	-	-	-	-	-	-	-	+	-	-	-	-	-	-	-	-	-	-	-	+	-	-	-	-	-	-	-	-	-	-	-
AGR7366	QMRA	9	-	-	-	-	-	-	-	-	+	-	-	+	-	-	-	-	-	-	-	-	-	-	-	+	-	-	-	-	-	-	+	-	-	-	-	-	-	-	-	-	-	-	-	-	-	-	-
AGR7368	QMRA	12	+	-	-	-	-	-	-	+	+	-	-	+	-	-	-	-	-	-	-	-	-	-	-	-	-	+	-	-	-	-	-	-	-	-	-	+	-	-	-	-	-	-	-	-	-	-	-
AGR7370	QMRA	13	-	+	-	-	-	-	-	-	+	-	-	+	-	-	-	-	-	-	-	-	-	-	-	+	-	-	-	-	-	-	-	-	-	-	-	-	-	-	-	-	-	-	-	-	-	+	-
AGR7372	QMRA	6	-	-	-	-	-	-	-	-	-	-	-	-	-	-	-	-	-	-	-	-	-	-	-	-	-	-	-	-	-	-	-	-	-	-	-	-	-	-	+	-	-	-	-	-	+	-	-
AGR7373	QMRA	3	-	-	-	-	-	-	-	-	-	-	-	-	-	-	-	-	-	-	-	-	-	-	-	+	-	-	-	-	-	-	-	-	-	-	-	-	+	-	-	-	-	-	-	-	-	-	-
AGR7374	QMRA	12	+	-	-	-	-	-	-	+	+	-	-	+	-	-	-	-	-	-	-	-	-	-	+	-	-	-	-	-	-	-	-	-	-	-	-	-	+	-	-	-	-	-	-	-	-	-	-
AGR7375	QMRA	4	-	-	-	-	-	-	-	-	-	-	-	-	-	-	-	-	-	-	-	-	-	-	+	-	-	-	-	-	-	-	-	-	-	-	+	-	-	-	-	-	-	-	-	-	-	-	-
AGR7376	QMRA	4	-	-	-	-	-	-	-	-	-	-	-	-	-	-	-	-	-	-	-	-	-	-	+	-	-	-	-	-	-	-	-	-	-	-	+	-	-	-	-	-	-	-	-	-	-	-	-
AGR7377	QMRA	9	-	-	-	-	-	-	+	-	-	-	-	-	-	-	-	-	-	-	-	-	-	-	-	+	-	-	-	-	-	-	-	-	+	-	-	-	-	-	-	+	-	-	-	-	-	-	-
AGR7379	QMRA	12	-	+	-	-	-	-	-	-	+	-	-	+	-	-	-	-	-	-	-	-	-	-	-	+	-	-	-	-	-	-	-	-	-	-	-	-	-	-	-	-	-	-	-	-	-	+	-
AGR7380	QMRA	11	+	-	-	-	-	-	+	-	+	-	-	+	-	-	-	-	-	-	-	-	-	-	-	+	-	-	-	-	-	-	-	-	-	-	-	-	+	-	-	-	-	-	-	-	-	-	-
AGR7381	QMRA	7	-	-	-	-	-	-	-	-	-	-	-	-	-	-	-	-	-	-	-	-	-	-	-	+	-	-	-	-	-	+	-	-	-	-	-	-	+	-	-	-	-	-	-	-	-	-	-
AGR7382	QMRA	2	-	-	-	-	-	-	-	-	-	-	-	-	-	-	-	-	-	-	-	-	-	-	-	+	-	-	-	-	-	-	-	-	-	-	-	+	-	-	-	-	-	-	-	-	-	-	-
AGR7383	QMRA	6	-	-	-	-	-	-	-	-	-	-	-	-	-	-	-	-	-	-	-	-	-	-	-	-	-	-	-	+	-	-	-	-	-	+	-	-	-	-	-	-	-	-	-	-	-	-	-
AGR7385	QMRA	7	-	-	-	-	-	-	-	-	-	+	-	-	-	-	-	-	-	-	-	-	-	-	-	-	-	-	-	-	-	-	-	-	-	-	-	-	-	+	-	-	-	-	-	+	-	-	-
AGR7386	QMRA	12	+	-	-	-	-	-	-	+	+	-	-	+	-	-	-	-	-	-	-	-	-	-	-	-	-	+	-	-	-	-	-	-	-	-	-	+	-	-	-	-	-	-	-	-	-	-	-
AGR7387	QMRA	7	-	-	-	-	-	-	+	-	-	-	-	-	-	-	-	+	-	-	-	-	-	-	-	-	-	-	-	-	-	-	-	-	+	-	-	-	-	-	-	-	-	-	-	-	-	-	-
AGR7388	QMRA	9	-	+	-	-	-	-	-	+	-	-	-	-	-	-	-	-	-	-	-	-	-	-	+	-	-	-	-	-	-	-	-	-	-	-	+	-	-	-	-	-	-	-	-	-	-	-	-
AGR7389	QMRA	16	-	-	+	-	-	-	+	-	-	+	+	-	-	-	-	-	-	-	-	-	-	-	-	-	-	-	-	+	-	-	-	-	-	-	-	+	-	-	-	-	-	-	-	-	-	-	-
AGR7390	QMRA	7	-	-	-	-	-	-	-	+	-	-	-	-	-	-	-	-	-	-	-	-	-	-	-	+	-	-	-	-	-	-	-	-	-	-	-	-	+	-	-	-	-	-	-	-	-	-	-
EH0001a	MidCentral	2	-	-	-	-	-	-	-	-	-	-	-	-	-	-	-	-	-	-	-	-	-	-	-	-	-	+	-	-	-	-	-	-	-	-	-	-	+	-	-	-	-	-	-	-	-	-	-
EH0002a	MidCentral	4	-	-	-	-	-	-	-	-	-	-	-	-	-	-	-	-	-	-	-	-	-	-	-	+	-	-	-	-	-	-	-	-	-	-	+	-	-	-	-	-	-	-	-	-	-	-	-
EH0003a	MidCentral	8	+	-	-	-	-	-	-	+	-	-	-	-	-	-	-	-	-	-	-	-	-	-	+	-	-	-	-	-	-	-	-	-	-	-	-	-	+	-	-	-	-	-	-	-	-	-	-
EH0006a	MidCentral	11	+	-	-	-	-	-	-	+	+	-	-	+	-	-	-	-	-	-	-	-	-	-	+	-	-	-	-	-	-	-	-	-	-	-	+	-	-	-	-	-	-	-	-	-	-	-	-
EH0007a	MidCentral	7	-	-	-	-	-	+	-	-	-	-	-	-	-	-	-	-	-	-	-	-	-	-	-	+	-	-	-	-	-	-	+	-	-	-	-	-	-	-	-	-	-	-	-	-	-	-	-
EH0008a	MidCentral	12	+	-	-	-	-	-	-	+	+	-	-	+	-	-	-	-	-	-	-	-	-	-	-	-	-	+	-	-	-	-	-	-	-	-	-	+	-	-	-	-	-	-	-	-	-	-	-
EH0009a	MidCentral	3	-	-	-	-	-	-	-	-	-	-	-	-	-	-	-	-	-	-	-	-	-	-	-	+	-	-	-	-	-	-	-	-	-	-	-	+	-	-	-	-	-	-	-	-	-	-	-
EH0010a	MidCentral	8	+	-	-	-	-	-	-	+	-	-	-	-	-	-	-	-	-	-	-	-	-	-	+	-	-	-	-	-	-	-	-	-	-	-	-	-	+	-	-	-	-	-	-	-	-	-	-
EH0011a	MidCentral	2	-	-	-	-	-	-	-	-	-	-	-	-	-	-	-	-	-	-	-	-	-	-	+	-	-	-	-	-	-	-	-	-	-	-	-	+	-	-	-	-	-	-	-	-	-	-	-
EH0012a	MidCentral	6	-	-	-	-	-	-	-	?	-	-	-	-	-	-	-	-	-	-	-	-	-	-	-	+	-	-	-	-	-	-	-	-	-	-	-	+	-	-	-	-	-	-	-	-	-	-	-
EH0013a	MidCentral	10	-	-	-	-	-	-	-	-	-	-	-	-	-	-	-	-	-	-	-	-	-	-	-	+	-	-	-	-	-	+	-	-	-	-	-	-	+	-	-	-	-	-	-	-	-	-	-
EH0014a	MidCentral	10	-	-	-	-	-	-	-	+	+	-	-	+	-	-	-	-	-	-	-	-	-	-	-	-	-	+	-	-	-	-	-	-	-	-	-	+	-	-	-	-	-	-	-	-	-	-	-
EH0015a	MidCentral	10	-	-	-	-	-	-	-	+	+	-	-	+	-	-	-	-	-	-	-	-	-	-	-	-	-	+	-	-	-	-	-	-	-	-	-	-	+	-	-	-	-	-	-	-	-	-	-
EH0016a	MidCentral	11	+	-	-	-	-	-	-	+	+	-	-	+	-	-	-	-	-	-	-	-	-	-	-	-	-	+	-	-	-	-	-	-	-	-	+	-	-	-	-	-	-	-	-	-	-	-	-
EH0018a	MidCentral	5	-	-	-	-	-	-	-	-	-	-	-	?	-	-	-	-	-	-	-	-	-	-	-	-	-	+	-	-	-	-	-	-	-	-	+	-	-	-	-	-	-	-	-	-	-	-	-
EH0019a	MidCentral	11	-	-	-	-	-	-	-	+	+	-	-	+	-	-	-	-	-	-	-	-	-	-	-	-	-	+	-	-	-	-	-	-	-	-	-	+	-	-	-	-	-	-	-	-	-	-	-
EH0020a	MidCentral	4	+	-	-	-	-	-	-	-	-	-	-	-	-	-	-	-	-	-	-	-	-	-	-	-	-	+	-	-	-	-	-	-	-	-	+	-	-	-	-	-	-	-	-	-	-	-	-
EH0021a	MidCentral	12	+	-	-	-	-	-	-	+	+	-	-	+	-	-	-	-	-	-	-	-	-	-	-	-	-	+	-	-	-	-	-	-	-	-	+	-	-	-	-	-	-	-	-	-	-	-	-
EH0022a	MidCentral	3	-	-	-	-	-	-	-	-	-	-	-	-	-	-	-	-	-	-	-	-	-	-	-	+	-	-	-	-	-	-	-	-	-	-	-	-	+	-	-	-	-	-	-	-	-	-	-
EH0023a	MidCentral	3	-	-	-	-	-	-	-	-	-	-	-	-	-	-	-	-	-	-	-	-	-	-	-	-	-	+	-	-	-	-	-	-	-	-	-	+	-	-	-	-	-	-	-	-	-	-	-
EH0024a	MidCentral	6	-	-	-	-	-	-	-	+	-	-	-	-	-	-	-	-	-	-	-	-	-	-	-	+	-	-	-	-	-	-	-	-	-	-	-	+	-	-	-	-	-	-	-	-	-	-	-
EH0025a	MidCentral	2	-	-	-	-	-	-	-	-	-	-	-	-	-	-	-	-	-	-	-	-	-	-	-	-	-	+	-	-	-	-	-	-	-	-	-	+	-	-	-	-	-	-	-	-	-	-	-
EH0026a	MidCentral	3	-	-	-	-	-	-	-	-	-	-	-	-	-	-	-	-	-	-	-	-	-	-	-	-	-	+	-	-	-	-	-	-	-	-	-	+	-	-	-	-	-	-	-	-	-	-	-
EH0027a	MidCentral	6	-	-	-	-	-	-	+	-	-	-	-	-	-	-	-	-	-	-	-	-	-	-	+	-	-	-	-	-	-	-	-	-	-	-	-	-	+	-	-	-	-	-	-	-	-	-	-
EH0029a	MidCentral	10	-	-	-	-	-	-	-	-	+	-	-	+	-	-	-	-	-	-	-	-	-	-	-	+	-	-	-	-	-	-	-	-	-	-	-	-	+	-	-	-	-	-	-	-	-	-	-
EH0030a	MidCentral	12	+	-	-	-	-	-	-	+	+	-	-	+	-	-	-	-	-	-	-	-	-	-	-	-	-	+	-	-	-	-	-	-	-	-	-	+	-	-	-	-	-	-	-	-	-	-	-
EH0031a	MidCentral	14	-	+	-	-	-	+	-	-	-	+	-	-	+	-	-	-	-	-	-	-	-	-	-	+	-	-	-	-	-	+	-	-	-	-	-	+	-	-	-	-	-	+	-	-	-	-	-
EH0033a	MidCentral	6	-	-	-	-	-	-	-	-	+	-	-	+	-	-	-	-	-	-	-	-	-	-	-	-	-	+	-	-	-	-	-	-	-	-	-	+	-	-	-	-	-	-	-	-	-	-	-
EH0034a	MidCentral	11	-	-	-	-	-	-	-	+	+	-	-	+	-	-	-	-	-	-	-	-	-	-	-	+	-	-	-	-	-	-	-	-	-	-	-	-	+	-	-	-	-	-	-	-	-	-	-
EH0035a	MidCentral	10	-	-	-	-	-	-	-	+	+	-	-	+	-	-	-	-	-	-	-	-	-	-	-	-	-	+	-	-	-	-	-	-	-	-	-	+	-	-	-	-	-	-	-	-	-	-	-
EH0036a	MidCentral	10	-	+	-	+	-	-	+	-	-	-	-	-	-	-	-	-	-	-	-	-	-	-	-	+	-	-	-	-	-	-	-	-	-	-	-	+	-	-	-	-	+	-	-	-	-	-	-
EH0037a	MidCentral	9	-	-	-	-	-	-	-	-	+	-	-	+	-	-	-	-	-	-	-	-	-	-	-	+	-	-	-	-	-	-	-	-	-	-	-	+	-	-	-	-	-	-	-	-	-	-	-
EH0038a	MidCentral	10	-	-	-	-	-	-	-	+	+	-	-	+	-	-	-	-	-	-	-	-	-	-	-	-	-	+	-	-	-	-	-	-	-	-	-	+	-	-	-	-	-	-	-	-	-	-	-
EH0039a	MidCentral	3	-	-	-	-	-	-	-	-	-	-	-	-	-	-	-	-	-	-	-	-	-	-	-	-	-	+	-	-	-	-	-	-	-	-	+	-	-	-	-	-	-	-	-	-	-	-	-
EH0040a	MidCentral	7	-	-	-	-	-	-	-	+	-	-	-	-	-	-	-	-	-	-	-	-	-	-	-	+	-	-	-	-	-	-	-	-	-	-	-	+	-	-	-	-	-	-	-	-	-	-	-
EH0041a	MidCentral	15	-	+	-	-	-	+	-	-	-	+	-	-	+	-	-	-	-	-	-	-	-	-	-	+	-	-	-	-	-	-	-	-	-	-	-	+	-	-	-	-	-	+	-	-	-	-	-
EH0043a	MidCentral	10	-	-	-	-	-	-	-	+	+	-	-	+	-	-	-	-	-	-	-	-	-	-	-	-	-	+	-	-	-	-	-	-	-	-	-	+	-	-	-	-	-	-	-	-	-	-	-
EH0044a	MidCentral	10	-	-	-	-	-	-	-	+	+	-	-	+	-	-	-	-	-	-	-	-	-	-	-	-	-	+	-	-	-	-	-	-	-	-	-	+	-	-	-	-	-	-	-	-	-	-	-
EH0045a	MidCentral	2	-	-	-	-	-	-	-	-	-	-	-	-	-	-	-	-	-	-	-	-	-	-	-	-	-	+	-	-	-	-	-	-	-	-	-	+	-	-	-	-	-	-	-	-	-	-	-
EH0046a	MidCentral	10	-	-	-	-	-	-	-	+	+	-	-	+	-	-	-	-	-	-	-	-	-	-	-	-	-	+	-	-	-	-	-	-	-	-	-	+	-	-	-	-	-	-	-	-	-	-	-
EH0047a	MidCentral	6	-	-	-	-	-	-	-	-	-	-	-	+	-	-	-	-	-	-	-	-	-	-	-	+	-	-	-	-	-	-	-	-	-	-	-	-	+	-	-	-	-	-	-	-	-	-	-
EH0049a	MidCentral	2	-	-	-	-	-	-	-	-	-	-	-	-	-	-	-	-	-	-	-	-	-	-	-	+	-	-	-	-	-	-	-	-	-	-	-	+	-	-	-	-	-	-	-	-	-	-	-
EH0050a	MidCentral	10	-	-	-	-	-	-	-	+	+	-	-	+	-	-	-	-	-	-	-	-	-	-	-	-	-	+	-	-	-	-	-	-	-	-	-	+	-	-	-	-	-	-	-	-	-	-	-
EH0052a	MidCentral	10	-	-	-	-	-	-	-	-	-	-	-	-	-	-	-	-	-	-	-	-	-	-	-	+	-	-	-	-	-	+	-	-	-	-	-	-	+	-	-	-	-	-	-	-	-	-	-
EH0053a	MidCentral	5	-	-	-	+	-	-	-	-	-	-	-	-	-	-	-	-	-	-	-	-	-	-	-	+	-	-	-	-	-	-	-	-	-	-	-	+	-	-	-	-	+	-	-	-	-	-	-
EH0054a	MidCentral	2	-	-	-	-	-	-	-	-	-	-	-	-	-	-	-	-	-	-	-	-	-	-	-	-	-	+	-	-	-	-	-	-	-	-	-	+	-	-	-	-	-	-	-	-	-	-	-
EH0055a	MidCentral	10	-	-	-	-	-	-	-	+	+	-	-	+	-	-	-	-	-	-	-	-	-	-	-	-	-	+	-	-	-	-	-	-	-	-	-	+	-	-	-	-	-	-	-	-	-	-	-
EH0056a	MidCentral	12	+	-	-	-	-	-	-	+	+	-	-	+	-	-	-	-	-	-	-	-	-	-	-	-	-	-	+	-	-	-	-	-	-	-	-	+	-	-	-	-	-	-	-	-	-	-	-
EH0057a	MidCentral	3	-	-	-	-	-	-	-	-	-	-	-	-	-	-	-	-	-	-	-	-	-	-	-	-	-	+	-	-	-	-	-	-	-	-	-	+	-	-	-	-	-	-	-	-	-	-	-
EH0058a	MidCentral	5	-	-	-	-	-	-	-	-	-	-	-	-	-	-	-	-	-	-	-	-	-	-	-	+	-	-	-	-	-	-	-	-	-	-	-	-	+	-	-	-	-	-	-	-	-	-	-
EH0059a	MidCentral	10	-	-	-	-	-	-	-	+	+	-	-	+	-	-	-	-	-	-	-	-	-	-	-	-	-	+	-	-	-	-	-	-	-	-	-	+	-	-	-	-	-	-	-	-	-	-	-
EH0060a	MidCentral	2	-	-	-	-	-	-	-	-	-	-	-	-	-	-	-	-	-	-	-	-	-	-	-	-	-	+	-	-	-	-	-	-	-	-	-	+	-	-	-	-	-	-	-	-	-	-	-
EH0062a	MidCentral	2	-	-	-	-	-	-	-	-	-	-	-	-	-	-	-	-	-	-	-	-	-	-	-	+	-	-	-	-	-	-	-	-	-	-	+	-	-	-	-	-	-	-	-	-	-	-	-
EH0065a	MidCentral	12	-	-	-	-	-	-	-	+	+	-	-	+	-	-	-	-	-	-	-	-	-	-	-	-	-	+	-	-	-	+	-	-	-	-	-	-	+	-	-	-	-	-	-	-	-	-	-
EH0066a	MidCentral	9	-	-	-	-	-	-	-	-	-	-	-	-	-	-	-	-	-	-	-	-	-	-	-	+	-	-	-	-	-	+	-	-	-	-	-	-	+	-	-	-	-	-	-	-	-	-	-
EH0068a	MidCentral	2	-	-	-	-	-	-	-	-	-	-	-	-	-	-	-	-	-	-	-	-	-	-	-	+	-	-	-	-	-	-	-	-	-	-	-	+	-	-	-	-	-	-	-	-	-	-	-
EH0069a	MidCentral	15	-	+	-	-	-	+	-	-	-	+	-	-	+	-	-	-	-	-	-	-	-	-	-	+	-	-	-	-	-	-	-	-	-	-	-	+	-	-	-	-	-	+	-	-	-	-	-
EH0070a	MidCentral	13	-	+	-	+	-	-	-	+	-	-	-	-	-	-	-	-	-	-	-	-	-	-	-	+	-	-	-	-	-	-	-	-	-	-	+	-	-	-	-	-	+	-	-	-	-	-	-
EH0072a	MidCentral	10	-	-	-	-	-	-	-	-	+	+	-	+	-	-	-	-	-	-	-	-	-	-	-	+	-	-	-	-	-	-	-	-	-	-	+	-	-	-	-	-	-	-	-	-	-	-	-
EH0073a	MidCentral	10	-	-	-	-	-	-	-	+	+	-	-	+	-	-	-	-	-	-	-	-	-	-	-	-	-	+	-	-	-	-	-	-	-	-	-	+	-	-	-	-	-	-	-	-	-	-	-
EH0075a	MidCentral	6	-	?	-	-	-	-	-	-	-	-	-	-	-	-	-	-	-	-	-	-	-	-	-	+	-	-	-	-	-	-	-	-	-	-	-	+	-	-	-	-	-	-	-	-	-	-	-
EH0076a	MidCentral	8	+	-	-	-	-	-	-	+	-	-	-	-	-	-	-	-	-	-	-	-	-	-	+	-	-	-	-	-	-	-	-	-	-	-	-	-	+	-	-	-	-	-	-	-	-	-	-
EH0077a	MidCentral	12	+	-	-	-	-	-	-	+	+	-	-	+	-	-	-	-	-	-	-	-	-	-	-	-	-	+	-	-	-	-	-	-	-	-	+	-	-	-	-	-	-	-	-	-	-	-	-
EH0078a	MidCentral	10	-	+	-	+	-	-	-	+	-	-	-	-	-	-	-	-	-	-	-	-	-	-	-	+	-	-	-	-	-	-	-	-	-	-	-	+	-	-	-	-	+	-	-	-	-	-	-
EH0079a	MidCentral	8	+	-	-	-	-	-	-	+	-	-	-	-	-	-	-	-	-	-	-	-	-	-	+	-	-	-	-	-	-	-	-	-	-	-	-	+	-	-	-	-	-	-	-	-	-	-	-
EH0080a	MidCentral	6	-	-	-	-	-	-	-	+	-	-	-	-	-	-	-	-	-	-	-	-	-	-	-	+	-	-	-	-	-	-	-	-	-	-	-	-	+	-	-	-	-	-	-	-	-	-	-
EH0081a	MidCentral	12	-	-	-	-	-	-	-	-	+	-	-	+	-	-	-	-	-	-	-	-	-	-	-	-	-	+	-	-	-	+	+	-	-	-	-	-	-	-	-	-	-	-	-	-	-	-	-
EH0082a	MidCentral	5	-	-	-	-	-	-	-	-	-	-	-	-	-	-	-	-	-	-	-	-	-	-	-	+	-	-	-	-	-	-	-	-	-	-	-	-	+	-	-	-	-	-	-	-	-	-	-
EH0083a	MidCentral	10	-	+	-	+	-	-	-	+	-	-	-	-	-	-	-	-	-	-	-	-	-	-	-	+	-	-	-	-	-	-	-	-	-	-	-	+	-	-	-	-	+	-	-	-	-	-	-
EH0084a	MidCentral	5	-	+	-	+	-	-	-	-	-	-	-	-	-	-	-	-	-	-	-	-	-	-	-	+	-	-	-	-	-	-	-	-	-	-	-	+	-	-	-	-	+	-	-	-	-	-	-
EH0085a	MidCentral	9	-	-	-	-	-	+	-	-	-	-	-	-	-	-	-	-	-	-	-	-	-	-	-	+	-	-	-	-	-	-	-	-	-	-	-	+	-	-	-	-	-	-	-	-	-	-	-
EH0086a	MidCentral	6	-	-	-	-	-	-	-	-	+	-	-	+	-	-	-	-	-	-	-	-	-	-	-	-	-	+	-	-	-	-	-	-	-	-	-	+	-	-	-	-	-	-	-	-	-	-	-
EH0087a	MidCentral	8	+	-	-	-	-	-	-	+	-	-	-	-	-	-	-	-	-	-	-	-	-	-	-	-	-	+	-	-	-	-	-	-	-	-	-	+	-	-	-	-	-	-	-	-	-	-	-
EH0088a	MidCentral	6	-	-	-	-	-	-	-	-	+	-	-	+	-	-	-	-	-	-	-	-	-	-	-	+	-	-	-	-	-	-	-	-	+	-	-	-	-	-	-	-	-	-	-	-	-	-	-
EH0089a	MidCentral	13	-	+	-	+	-	-	-	+	-	-	-	-	-	-	-	-	-	-	-	-	-	-	-	+	-	-	-	-	-	-	-	-	-	-	+	-	-	-	-	-	+	-	-	-	-	-	-
EH0090a	MidCentral	12	+	-	-	-	-	-	-	+	+	-	-	+	-	-	-	-	-	-	-	-	-	-	-	-	-	+	-	-	-	-	-	-	-	-	-	+	-	-	-	-	-	-	-	-	-	-	-
EH0092a	MidCentral	10	-	+	-	+	-	-	-	+	-	-	-	-	-	-	-	-	-	-	-	-	-	-	-	+	-	-	-	-	-	-	-	-	-	-	-	+	-	-	-	-	+	-	-	-	-	-	-
EH0093a	MidCentral	7	-	-	-	-	-	-	-	-	-	-	-	-	-	-	-	-	-	-	-	-	-	-	-	+	-	-	-	-	-	+	-	-	-	+	-	-	-	-	-	-	-	-	-	-	-	-	-
EH0094a	MidCentral	6	-	-	-	-	-	-	-	-	+	-	-	+	-	-	-	-	-	-	-	-	-	-	-	-	-	+	-	-	-	-	-	-	-	-	-	+	-	-	-	-	-	-	-	-	-	-	-
EH0095a	MidCentral	10	-	-	-	-	-	-	-	+	+	-	-	+	-	-	-	-	-	-	-	-	-	-	-	-	-	+	-	-	-	-	-	-	-	-	-	+	-	-	-	-	-	-	-	-	-	-	-
EH0096a	MidCentral	7	-	-	-	-	-	-	-	+	-	-	-	-	-	-	-	-	-	-	-	-	-	-	-	+	-	-	-	-	-	-	-	-	-	-	-	+	-	-	-	-	-	-	-	-	-	-	-
EH0097a	MidCentral	12	+	-	-	-	-	-	-	+	+	-	-	+	-	-	-	-	-	-	-	-	-	-	-	-	-	-	+	-	-	-	-	-	-	-	-	+	-	-	-	-	-	-	-	-	-	-	-
EH0098a	MidCentral	2	-	-	-	-	-	-	-	-	-	-	-	-	-	-	-	-	-	-	-	-	-	-	-	-	-	+	-	-	-	-	-	-	-	-	-	+	-	-	-	-	-	-	-	-	-	-	-
EH0100a	MidCentral	12	+	-	-	-	-	-	-	+	+	-	-	+	-	-	-	-	-	-	-	-	-	-	-	-	-	+	-	-	-	-	-	-	-	-	+	-	-	-	-	-	-	-	-	-	-	-	-
EH0102a	MidCentral	6	-	-	-	-	-	-	-	+	-	-	-	-	-	-	-	-	-	-	-	-	-	-	-	-	-	+	-	-	-	-	-	-	-	-	-	+	-	-	-	-	-	-	-	-	-	-	-
EH0104a	MidCentral	10	-	-	-	-	-	-	-	+	+	-	-	+	-	-	-	-	-	-	-	-	-	-	-	-	-	+	-	-	-	-	-	-	-	-	-	+	-	-	-	-	-	-	-	-	-	-	-
EH0105a	MidCentral	4	-	-	-	-	-	-	-	-	-	-	-	-	-	-	-	-	-	-	-	-	-	-	-	+	-	-	-	-	-	-	-	-	-	-	-	-	+	-	-	-	-	-	-	-	-	-	-
EH0107a	MidCentral	12	+	-	-	-	-	-	-	+	+	-	-	+	-	-	-	-	-	-	-	-	-	-	-	+	-	-	-	-	-	-	-	-	-	-	-	+	-	-	-	-	-	-	-	-	-	-	-
EH0108a	MidCentral	12	+	-	-	-	-	-	-	+	+	-	-	+	-	-	-	-	-	-	-	-	-	-	-	-	-	+	-	-	-	-	-	-	-	-	-	+	-	-	-	-	-	-	-	-	-	-	-
EH0109a	MidCentral	13	-	+	-	+	-	-	-	+	-	-	-	-	-	-	-	-	-	-	-	-	-	-	-	+	-	-	-	-	-	-	-	-	-	-	+	-	-	-	-	-	+	-	-	-	-	-	-
EH0111a	MidCentral	8	+	-	-	-	-	-	-	+	-	-	-	-	-	-	-	-	-	-	-	-	-	-	-	-	-	+	-	-	-	-	-	-	-	-	-	+	-	-	-	-	-	-	-	-	-	-	-
EH0112a	MidCentral	5	-	-	-	-	-	-	-	+	-	-	-	-	-	-	-	-	-	-	-	-	-	-	-	+	-	-	-	-	-	-	-	-	-	-	-	+	-	-	-	-	-	-	-	-	-	-	-
EH0113a	MidCentral	13	-	+	-	+	-	-	-	+	-	-	-	-	-	-	-	-	-	-	-	-	-	-	-	+	-	-	-	-	-	-	-	-	-	-	+	-	-	-	-	-	+	-	-	-	-	-	-
EH0114a	MidCentral	10	-	-	-	-	-	-	-	-	-	-	-	-	-	-	-	-	-	-	-	-	-	-	-	+	-	-	-	-	-	+	-	-	-	-	-	-	+	-	-	-	-	-	-	-	-	-	-
EH0115a	MidCentral	3	-	-	-	-	-	-	-	-	-	-	-	-	-	-	-	-	-	-	-	-	-	-	+	-	-	-	-	-	-	-	-	-	-	-	-	-	+	-	-	-	-	-	-	-	-	-	-
EH0116a	MidCentral	2	-	-	-	-	-	-	-	-	-	-	-	-	-	-	-	-	-	-	-	-	-	-	-	-	-	+	-	-	-	-	-	-	-	-	-	+	-	-	-	-	-	-	-	-	-	-	-
EH0117a	MidCentral	3	-	-	-	-	-	-	-	-	-	-	-	-	-	-	-	-	-	-	-	-	-	-	-	+	-	-	-	-	-	-	-	-	-	-	-	-	+	-	-	-	-	-	-	-	-	-	-
EH0118a	MidCentral	3	-	-	-	-	-	-	-	-	-	-	-	-	-	-	-	-	-	-	-	-	-	-	-	+	-	-	-	-	-	-	-	-	-	-	-	-	+	-	-	-	-	-	-	-	-	-	-
EH0119a	MidCentral	6	-	+	-	+	-	-	-	-	-	-	-	-	-	-	-	-	-	-	-	-	-	-	-	+	-	-	-	-	-	-	-	-	-	-	+	-	-	-	-	-	+	-	-	-	-	-	-
EH0120a	MidCentral	10	-	-	-	-	-	-	-	+	+	-	-	+	-	-	-	-	-	-	-	-	-	-	-	-	-	+	-	-	-	-	-	-	-	-	-	+	-	-	-	-	-	-	-	-	-	-	-
EH0121a	MidCentral	12	+	-	-	-	-	-	-	+	+	-	-	+	-	-	-	-	-	-	-	-	-	-	-	-	-	+	-	-	-	-	-	-	-	-	-	+	-	-	-	-	-	-	-	-	-	-	-
EH0123a	MidCentral	2	-	-	-	-	-	-	-	-	-	-	-	-	-	-	-	-	-	-	-	-	-	-	+	-	-	-	-	-	-	-	-	-	-	-	-	+	-	-	-	-	-	-	-	-	-	-	-
EH0124a	MidCentral	7	-	-	-	-	-	-	-	-	-	-	-	-	-	-	-	-	-	-	-	-	-	-	-	+	-	-	-	-	-	-	-	-	-	-	-	-	+	-	-	-	-	-	-	-	-	-	-
EH0126a	MidCentral	12	+	-	-	-	-	-	-	+	+	-	-	+	-	-	-	-	-	-	-	-	-	-	-	-	-	+	-	-	-	-	-	-	-	-	-	+	-	-	-	-	-	-	-	-	-	-	-
EH0127a	MidCentral	7	-	-	-	-	-	-	-	+	-	-	-	-	-	-	-	-	-	-	-	-	-	-	-	+	-	-	-	-	-	-	-	-	-	-	-	+	-	-	-	-	-	-	-	-	-	-	-
EH0128a	MidCentral	12	+	-	-	-	-	-	-	+	+	-	-	+	-	-	-	-	-	-	-	-	-	-	-	-	-	+	-	-	-	-	-	-	-	-	-	+	-	-	-	-	-	-	-	-	-	-	-
EH0129a	MidCentral	12	+	-	-	-	-	-	-	+	+	-	-	+	-	-	-	-	-	-	-	-	-	-	-	+	-	-	-	-	-	-	-	-	-	-	-	+	-	-	-	-	-	-	-	-	-	-	-
EH0130a	MidCentral	12	+	-	-	-	-	-	-	+	+	-	-	+	-	-	-	-	-	-	-	-	-	-	-	-	-	+	-	-	-	-	-	-	-	-	-	+	-	-	-	-	-	-	-	-	-	-	-
EH0133a	MidCentral	9	-	-	-	-	-	-	-	-	+	-	-	+	-	-	-	-	-	-	-	-	-	-	-	+	-	-	-	-	-	-	-	-	+	-	-	-	-	-	-	-	-	-	-	-	-	-	-
EH0134a	MidCentral	10	-	-	-	-	-	-	-	+	+	-	-	+	-	-	-	-	-	-	-	-	-	-	-	-	-	+	-	-	-	-	-	-	-	-	-	+	-	-	-	-	-	-	-	-	-	-	-
EH0135a	MidCentral	10	-	+	-	-	-	-	-	+	-	-	-	-	-	-	-	-	-	-	-	-	-	-	-	+	-	-	-	-	-	-	-	-	-	-	+	-	-	-	-	-	-	-	-	-	-	-	-
EH0136a	MidCentral	6	-	-	-	-	-	-	-	+	-	-	-	-	-	-	-	-	-	-	-	-	-	-	-	+	-	-	-	-	-	-	-	-	-	-	-	+	-	-	-	-	-	-	-	-	-	-	-
EH0137a	MidCentral	10	-	+	-	-	-	-	-	+	-	-	-	-	-	-	-	-	-	-	-	-	-	-	-	+	-	-	-	-	-	-	-	-	-	-	+	-	-	-	-	-	-	-	-	-	-	-	-
EH0138a	MidCentral	11	+	-	-	+	-	-	-	+	-	+	-	-	-	-	-	-	-	-	-	-	-	-	-	+	-	-	-	-	-	-	-	-	-	-	-	+	-	-	-	-	+	-	-	-	-	-	-
EH0139a	MidCentral	11	+	-	-	+	-	-	-	+	-	+	-	-	-	-	-	-	-	-	-	-	-	-	-	+	-	-	-	-	-	-	-	-	-	-	-	+	-	-	-	-	+	-	-	-	-	-	-
EH0140a	MidCentral	4	-	-	-	-	-	-	-	-	-	-	-	-	-	-	-	-	-	-	-	-	-	-	+	-	-	-	-	-	-	-	-	-	-	-	-	-	+	-	-	-	-	-	-	-	-	-	-
EH0141a	MidCentral	3	-	-	-	-	-	-	-	-	-	-	-	-	-	-	-	-	-	-	-	-	-	-	+	-	-	-	-	-	-	-	-	-	-	-	-	+	-	-	-	-	-	-	-	-	-	-	-
EH0142a	MidCentral	12	-	-	+	-	-	-	-	-	-	-	+	+	-	-	-	-	-	-	-	-	+	-	-	-	-	-	-	-	-	-	-	+	-	-	-	-	-	-	-	-	-	-	-	-	-	-	-
EH0143a	MidCentral	5	-	-	-	-	-	-	-	-	-	-	-	-	-	-	-	-	-	-	-	-	-	-	-	+	-	-	-	-	-	-	-	-	-	-	-	-	+	-	-	-	-	-	-	-	-	-	-
EH0144a	MidCentral	12	+	-	-	-	-	-	-	+	+	-	-	+	-	-	-	-	-	-	-	-	-	-	-	-	-	+	-	-	-	-	-	-	-	-	-	+	-	-	-	-	-	-	-	-	-	-	-
EH0145a	MidCentral	2	-	-	-	-	-	-	-	-	-	-	-	-	-	-	-	-	-	-	-	-	-	-	-	+	-	-	-	-	-	-	-	-	-	-	-	+	-	-	-	-	-	-	-	-	-	-	-
EH0146a	MidCentral	10	-	-	-	-	-	-	-	+	+	-	-	+	-	-	-	-	-	-	-	-	-	-	-	-	-	+	-	-	-	-	-	-	-	-	-	+	-	-	-	-	-	-	-	-	-	-	-
EH0147a	MidCentral	11	+	-	-	-	-	-	-	+	+	-	-	+	-	-	-	-	-	-	-	-	-	-	+	-	-	-	-	-	-	-	-	-	-	-	-	+	-	-	-	-	-	-	-	-	-	-	-
EH0148a	MidCentral	4	-	-	-	-	-	-	-	-	-	-	-	-	-	-	-	-	-	-	-	-	-	-	-	+	-	-	-	-	-	-	-	-	-	-	-	+	-	-	-	-	-	-	-	-	-	-	-
EH0149a	MidCentral	10	-	+	-	-	-	-	-	+	-	-	-	-	-	-	-	-	-	-	-	-	-	-	-	+	-	-	-	-	-	-	-	-	-	-	+	-	-	-	-	-	-	-	-	-	-	-	-
EH0151a	MidCentral	7	-	-	-	-	-	-	-	?	-	-	-	-	-	-	-	-	-	-	-	-	-	-	-	+	-	-	-	-	-	-	-	-	-	-	-	+	-	-	-	-	-	-	-	-	-	-	-
EH0153a	MidCentral	3	-	-	-	-	-	-	-	-	-	-	-	-	-	-	-	-	-	-	-	-	-	-	-	+	-	-	-	-	-	-	-	-	-	-	+	-	-	-	-	-	-	-	-	-	-	-	-
EH0154a	MidCentral	4	-	-	-	-	-	-	-	-	-	-	-	-	-	-	-	-	-	-	-	-	-	-	-	+	-	-	-	-	-	-	-	-	-	-	-	-	+	-	-	-	-	-	-	-	-	-	-
EH0155a	MidCentral	10	-	-	-	-	-	-	-	-	-	-	-	-	-	-	-	-	-	-	-	-	-	-	-	+	-	-	-	-	-	+	-	-	-	-	-	-	+	-	-	-	-	-	-	-	-	-	-
EH0156a	MidCentral	12	+	-	-	-	-	-	-	+	+	-	-	+	-	-	-	-	-	-	-	-	-	-	-	-	-	+	-	-	-	-	-	-	-	-	+	-	-	-	-	-	-	-	-	-	-	-	-
EH0160a	MidCentral	11	-	+	-	-	-	-	-	+	+	-	-	+	-	-	-	-	-	-	-	-	-	-	-	+	-	-	-	-	-	-	-	-	-	-	-	-	+	-	-	-	-	-	-	-	-	-	-
EH0161a	MidCentral	15	-	?	-	-	-	+	-	-	-	-	-	-	+	-	-	-	-	-	-	-	-	-	-	+	-	-	-	-	-	+	-	-	-	-	-	+	-	-	-	-	-	+	-	-	-	-	-
EH0162a	MidCentral	2	-	-	-	-	-	-	-	-	-	-	-	-	-	-	-	-	-	-	-	-	-	-	+	-	-	-	-	-	-	-	-	-	-	-	-	+	-	-	-	-	-	-	-	-	-	-	-
EH0163a	MidCentral	9	-	+	-	+	-	-	-	+	-	-	-	-	-	-	-	-	-	-	-	-	-	-	-	+	-	-	-	-	-	-	-	-	-	-	-	+	-	-	-	-	+	-	-	-	-	-	-
EH0164a	MidCentral	8	+	-	-	-	-	-	-	+	-	-	-	-	-	-	-	-	-	-	-	-	-	-	+	-	-	-	-	-	-	-	-	-	-	-	-	-	+	-	-	-	-	-	-	-	-	-	-
EH0165a	MidCentral	8	+	-	-	-	-	-	-	+	-	-	-	-	-	-	-	-	-	-	-	-	-	-	-	-	-	+	-	-	-	-	-	-	-	-	-	+	-	-	-	-	-	-	-	-	-	-	-
EH0167a	MidCentral	8	+	-	-	-	-	-	-	+	-	-	-	-	-	-	-	-	-	-	-	-	-	-	+	-	-	-	-	-	-	-	-	-	-	-	-	-	+	-	-	-	-	-	-	-	-	-	-
EH0168a	MidCentral	10	-	-	-	-	-	-	-	+	+	-	-	+	-	-	-	-	-	-	-	-	-	-	-	-	-	+	-	-	-	-	-	-	-	-	-	+	-	-	-	-	-	-	-	-	-	-	-
EH0169a	MidCentral	5	-	+	-	+	-	-	-	-	-	-	-	-	-	-	-	-	-	-	-	-	-	-	-	+	-	-	-	-	-	-	-	-	-	-	-	+	-	-	-	-	+	-	-	-	-	-	-
EH0171a	MidCentral	13	-	+	-	+	-	-	-	+	-	-	-	-	-	-	-	-	-	-	-	-	-	-	-	+	-	-	-	-	-	-	-	-	-	-	+	-	-	-	-	-	+	-	-	-	-	-	-
EH0172a	MidCentral	8	-	-	-	+	-	-	-	+	-	-	-	-	-	-	-	-	-	-	-	-	-	-	-	+	-	-	-	-	-	-	-	-	-	-	-	+	-	-	-	-	-	-	-	-	-	-	-
EH0174a	MidCentral	10	-	-	-	-	-	-	-	+	+	-	-	+	-	-	-	-	-	-	-	-	-	-	-	-	-	+	-	-	-	-	-	-	-	-	-	+	-	-	-	-	-	-	-	-	-	-	-
EH0175a	MidCentral	7	-	-	-	-	-	-	-	+	-	-	-	-	-	-	-	-	-	-	-	-	-	-	-	-	-	+	-	-	-	-	-	-	-	-	-	+	-	-	-	-	-	-	-	-	-	-	-
EH0176a	MidCentral	11	+	-	-	+	-	-	-	+	-	+	-	-	-	-	-	-	-	-	-	-	-	-	-	+	-	-	-	-	-	-	-	-	-	-	-	+	-	-	-	-	+	-	-	-	-	-	-
EH0177a	MidCentral	10	-	-	-	-	-	-	-	+	+	-	-	+	-	-	-	-	-	-	-	-	-	-	-	-	-	+	-	-	-	-	-	-	-	-	-	+	-	-	-	-	-	-	-	-	-	-	-
EH0178a	MidCentral	4	-	+	-	+	-	-	-	-	-	-	-	-	-	-	-	-	-	-	-	-	-	-	-	+	-	-	-	-	-	-	-	-	-	-	-	+	-	-	-	-	-	-	-	-	-	-	-
EH0179a	MidCentral	12	+	-	-	-	-	-	-	+	+	-	-	+	-	-	-	-	-	-	-	-	-	-	-	-	-	+	-	-	-	-	-	-	-	-	-	+	-	-	-	-	-	-	-	-	-	-	-
EH0180a	MidCentral	10	-	-	-	-	-	-	-	+	+	-	-	+	-	-	-	-	-	-	-	-	-	-	-	-	-	+	-	-	-	-	-	-	-	-	-	+	-	-	-	-	-	-	-	-	-	-	-
EH0181a	MidCentral	2	-	-	-	-	-	-	-	-	-	-	-	-	-	-	-	-	-	-	-	-	-	-	-	+	-	-	-	-	-	-	-	-	-	-	-	+	-	-	-	-	-	-	-	-	-	-	-
EH0182a	MidCentral	7	-	-	-	-	-	-	-	-	+	-	-	+	-	-	-	-	-	-	-	-	+	-	-	-	-	-	-	-	-	-	-	-	-	-	-	+	-	-	-	-	-	-	-	-	-	-	-
EH0184a	MidCentral	6	-	-	-	-	-	-	-	?	-	-	-	-	-	-	-	-	-	-	-	-	-	-	-	+	-	-	-	-	-	-	-	-	-	-	-	+	-	-	-	-	-	-	-	-	-	-	-
EH0187a	MidCentral	3	-	-	-	-	-	-	-	-	-	-	-	-	-	-	-	-	-	-	-	-	-	-	-	+	-	-	-	-	-	-	-	-	-	-	+	-	-	-	-	-	-	-	-	-	-	-	-
EH0188a	MidCentral	10	-	-	-	-	-	-	-	+	+	-	-	+	-	-	-	-	-	-	-	-	-	-	-	-	-	+	-	-	-	-	-	-	-	-	-	+	-	-	-	-	-	-	-	-	-	-	-
EH0189a	MidCentral	10	-	-	-	-	-	-	-	+	+	-	-	+	-	-	-	-	-	-	-	-	-	-	-	-	-	+	-	-	-	-	-	-	-	-	-	+	-	-	-	-	-	-	-	-	-	-	-
EH0190a	MidCentral	10	-	-	-	-	-	-	-	+	+	-	-	+	-	-	-	-	-	-	-	-	-	-	-	-	-	+	-	-	-	-	-	-	-	-	-	+	-	-	-	-	-	-	-	-	-	-	-
EH0191a	MidCentral	6	-	-	-	-	-	-	-	-	+	-	-	+	-	-	-	-	-	-	-	-	-	-	-	-	-	+	-	-	-	-	-	-	-	-	-	+	-	-	-	-	-	-	-	-	-	-	-
EH0192a	MidCentral	13	+	-	-	-	-	-	-	+	+	+	-	+	-	-	-	-	-	-	-	-	+	-	-	-	-	-	-	-	-	-	+	-	-	-	-	-	-	-	-	-	-	-	-	-	-	-	-
EH0193a	MidCentral	9	-	-	-	-	-	-	-	-	+	-	-	+	-	-	-	-	-	-	-	-	-	-	+	-	-	-	-	-	-	-	-	-	-	-	-	-	+	-	-	-	-	-	-	-	-	-	-
EH0205a	MidCentral	2	-	-	-	-	-	-	-	-	-	-	-	-	-	-	-	-	-	-	-	-	-	-	-	-	-	+	-	-	-	-	-	-	-	-	-	-	+	-	-	-	-	-	-	-	-	-	-
EH0206a	MidCentral	10	-	-	-	-	-	-	-	+	+	-	-	+	-	-	-	-	-	-	-	-	-	-	-	-	-	+	-	-	-	-	-	-	-	-	-	+	-	-	-	-	-	-	-	-	-	-	-
EH0208a	MidCentral	12	+	-	-	-	-	-	-	+	+	-	-	+	-	-	-	-	-	-	-	-	-	-	-	-	-	+	-	-	-	-	-	-	-	-	+	-	-	-	-	-	-	-	-	-	-	-	-
EH0210a	MidCentral	2	-	-	-	-	-	-	-	-	-	-	-	-	-	-	-	-	-	-	-	-	-	-	+	-	-	-	-	-	-	-	-	-	-	-	+	-	-	-	-	-	-	-	-	-	-	-	-
EH0212a	MidCentral	10	-	-	-	-	-	-	-	+	+	-	-	+	-	-	-	-	-	-	-	-	-	-	-	-	-	+	-	-	-	-	-	-	-	-	-	+	-	-	-	-	-	-	-	-	-	-	-
EH0213a	MidCentral	10	-	-	-	-	-	-	-	+	+	-	-	+	-	-	-	-	-	-	-	-	-	-	-	-	-	+	-	-	-	-	-	-	-	-	-	+	-	-	-	-	-	-	-	-	-	-	-
EH0214a	MidCentral	4	-	-	-	-	-	-	-	-	-	-	-	-	-	-	-	-	-	-	-	-	-	-	-	+	-	-	-	-	-	-	-	-	-	-	-	-	+	-	-	-	-	-	-	-	-	-	-
EH0215a	MidCentral	2	-	-	-	-	-	-	-	-	-	-	-	-	-	-	-	-	-	-	-	-	-	-	-	+	-	-	-	-	-	-	+	-	-	-	-	-	-	-	-	-	-	-	-	-	-	-	-
EH0216a	MidCentral	4	-	-	-	-	-	-	-	-	-	-	-	-	-	-	-	-	-	-	-	-	-	-	-	+	-	-	-	-	-	-	-	-	-	-	-	+	-	-	-	-	-	-	-	-	-	-	-
EH0217a	MidCentral	10	-	-	-	-	-	-	-	-	-	-	-	-	-	-	-	-	-	-	-	-	-	-	-	+	-	-	-	-	-	+	-	-	-	-	-	-	+	-	-	-	-	-	-	-	-	-	-
EH0220a	MidCentral	10	-	-	-	-	-	-	-	+	+	-	-	+	-	-	-	-	-	-	-	-	-	-	-	-	-	+	-	-	-	-	-	-	-	-	-	+	-	-	-	-	-	-	-	-	-	-	-
EH0224a	MidCentral	7	-	+	-	-	-	-	-	+	-	-	-	-	-	-	-	-	-	-	-	-	-	-	-	+	-	-	-	-	-	-	-	-	-	-	+	-	-	-	-	-	-	-	-	-	-	-	-
EH0229a	MidCentral	5	-	-	-	-	-	-	-	-	-	-	-	-	-	-	-	-	-	-	-	-	-	-	-	+	-	-	-	-	-	-	-	-	-	-	-	-	+	-	-	-	-	-	-	-	-	-	-
EH0230a	MidCentral	11	-	+	-	+	-	-	-	+	-	-	-	-	-	-	-	-	-	-	-	-	-	-	-	+	-	-	-	-	-	-	-	-	-	-	-	+	-	-	-	-	+	-	-	-	-	-	-
EH0231a	MidCentral	10	-	-	-	-	-	-	-	+	+	-	-	+	-	-	-	-	-	-	-	-	-	-	-	-	-	+	-	-	-	-	-	-	-	-	-	+	-	-	-	-	-	-	-	-	-	-	-
EH0232a	MidCentral	10	-	-	-	-	-	-	-	+	+	-	-	+	-	-	-	-	-	-	-	-	-	-	-	-	-	+	-	-	-	-	-	-	-	-	-	+	-	-	-	-	-	-	-	-	-	-	-
EH0233a	MidCentral	4	-	-	-	-	-	-	-	-	-	-	-	-	-	-	-	-	-	-	-	-	-	-	-	+	-	-	-	-	-	-	-	-	-	-	-	+	-	-	-	-	-	-	-	-	-	-	-
EH0235a	MidCentral	3	-	-	-	-	-	-	-	-	-	-	-	-	-	-	-	-	-	-	-	-	-	-	-	-	-	+	-	-	-	-	-	-	-	-	-	+	-	-	-	-	-	-	-	-	-	-	-
EH0237a	MidCentral	10	-	-	-	-	-	-	-	+	+	-	-	+	-	-	-	-	-	-	-	-	-	-	-	-	-	+	-	-	-	-	-	-	-	-	-	+	-	-	-	-	-	-	-	-	-	-	-
EH0238a	MidCentral	3	-	-	-	-	-	-	-	-	-	-	-	-	-	-	-	-	-	-	-	-	-	-	-	+	-	-	-	-	-	-	+	-	-	-	-	-	-	-	-	-	-	-	-	-	-	-	-
EH0239a	MidCentral	8	+	-	-	-	-	-	-	+	-	-	-	-	-	-	-	-	-	-	-	-	-	-	+	-	-	-	-	-	-	-	-	-	-	-	-	-	+	-	-	-	-	-	-	-	-	-	-
EH0240a	MidCentral	3	-	-	-	-	-	-	-	-	-	-	-	-	-	-	-	-	-	-	-	-	-	-	-	-	-	+	-	-	-	-	-	-	-	-	-	+	-	-	-	-	-	-	-	-	-	-	-
EH0241a	MidCentral	4	-	-	-	-	-	-	-	-	-	-	-	-	-	-	-	-	-	-	-	-	-	-	-	+	-	-	-	-	-	-	-	-	+	-	-	-	-	-	-	-	-	-	-	-	-	-	-
EH0242a	MidCentral	8	+	-	-	-	-	-	-	+	-	-	-	-	-	-	-	-	-	-	-	-	-	-	+	-	-	-	-	-	-	-	-	-	-	-	-	-	+	-	-	-	-	-	-	-	-	-	-
EH0243a	MidCentral	10	-	-	-	-	-	-	-	+	+	-	-	+	-	-	-	-	-	-	-	-	-	-	-	-	-	+	-	-	-	-	-	-	-	-	-	+	-	-	-	-	-	-	-	-	-	-	-
EH0244a	MidCentral	10	-	-	-	-	-	-	-	+	+	-	-	+	-	-	-	-	-	-	-	-	-	-	-	-	-	+	-	-	-	-	-	-	-	-	-	+	-	-	-	-	-	-	-	-	-	-	-
EH0248a	MidCentral	10	-	-	-	-	-	-	-	+	+	-	-	+	-	-	-	-	-	-	-	-	-	-	-	-	-	+	-	-	-	-	-	-	-	-	-	+	-	-	-	-	-	-	-	-	-	-	-
EH0251a	MidCentral	10	-	-	-	-	-	-	-	+	+	-	-	+	-	-	-	-	-	-	-	-	-	-	-	-	-	+	-	-	-	-	-	-	-	-	-	+	-	-	-	-	-	-	-	-	-	-	-
EH0255a	MidCentral	11	-	-	-	+	-	-	-	+	+	-	-	-	-	-	-	-	-	-	-	-	-	-	-	+	-	-	-	-	-	-	-	-	-	-	-	+	-	-	-	-	+	-	-	-	-	-	-
EH0257a	MidCentral	12	+	-	-	-	-	-	-	+	+	-	-	+	-	-	-	-	-	-	-	-	-	-	-	-	-	+	-	-	-	-	-	-	-	-	-	+	-	-	-	-	-	-	-	-	-	-	-
EH0258a	MidCentral	8	+	-	-	-	-	-	-	-	+	-	-	+	-	-	-	-	-	-	-	-	-	-	-	-	-	+	-	-	-	-	-	-	-	-	-	+	-	-	-	-	-	-	-	-	-	-	-
EH0259a	MidCentral	12	+	-	-	-	-	-	-	+	+	-	-	+	-	-	-	-	-	-	-	-	-	-	-	-	-	+	-	-	-	-	-	-	-	-	-	+	-	-	-	-	-	-	-	-	-	-	-
EH0260a	MidCentral	11	-	-	-	+	-	-	-	+	+	-	-	-	-	-	-	-	-	-	-	-	-	-	-	+	-	-	-	-	-	-	-	-	-	-	-	+	-	-	-	-	+	-	-	-	-	-	-
EH0261a	MidCentral	10	-	-	-	-	-	-	-	+	+	-	-	+	-	-	-	-	-	-	-	-	-	-	-	-	-	+	-	-	-	-	-	-	-	-	-	+	-	-	-	-	-	-	-	-	-	-	-
EH0262a	MidCentral	10	-	-	-	-	-	-	-	+	+	-	-	+	-	-	-	-	-	-	-	-	-	-	-	-	-	+	-	-	-	-	-	-	-	-	-	+	-	-	-	-	-	-	-	-	-	-	-
EH0263a	MidCentral	8	+	-	-	-	-	-	-	+	-	-	-	-	-	-	-	-	-	-	-	-	-	-	-	-	-	+	-	-	-	-	-	-	-	-	-	+	-	-	-	-	-	-	-	-	-	-	-
EH0264a	MidCentral	2	-	-	-	-	-	-	-	-	-	-	-	-	-	-	-	-	-	-	-	-	-	-	-	-	-	+	-	-	-	-	-	-	-	-	-	+	-	-	-	-	-	-	-	-	-	-	-
EH0265a	MidCentral	9	-	-	-	+	-	-	-	+	-	-	-	-	-	-	-	-	-	-	-	-	-	-	-	+	-	-	-	-	-	-	-	-	-	-	-	+	-	-	-	-	+	-	-	-	-	-	-
EH0267a	MidCentral	10	-	-	-	-	-	-	-	+	+	-	-	+	-	-	-	-	-	-	-	-	-	-	-	-	-	+	-	-	-	-	-	-	-	-	-	+	-	-	-	-	-	-	-	-	-	-	-
EH0268a	MidCentral	3	-	-	-	-	-	-	-	-	-	-	-	-	-	-	-	-	-	-	-	-	-	-	-	-	-	+	-	-	-	-	-	-	-	-	-	+	-	-	-	-	-	-	-	-	-	-	-
EH0269a	MidCentral	8	+	-	-	-	-	-	-	+	-	-	-	-	-	-	-	-	-	-	-	-	-	-	-	-	-	+	-	-	-	-	-	-	-	-	-	+	-	-	-	-	-	-	-	-	-	-	-
EH0270a	MidCentral	8	+	-	-	-	-	-	-	-	+	-	-	+	-	-	-	-	-	-	-	-	-	-	-	-	-	+	-	-	-	-	-	-	-	-	-	+	-	-	-	-	-	-	-	-	-	-	-
EH0271a	MidCentral	8	+	-	-	-	-	-	-	+	-	-	-	-	-	-	-	-	-	-	-	-	-	-	+	-	-	-	-	-	-	-	-	-	-	-	-	-	+	-	-	-	-	-	-	-	-	-	-
EH0272a	MidCentral	11	-	-	-	-	-	-	-	+	+	-	-	+	-	-	-	-	-	-	-	-	-	-	-	-	-	+	-	-	-	-	-	-	-	-	-	-	+	-	-	-	-	-	-	-	-	-	-
EH0275a	MidCentral	10	-	-	-	-	-	-	-	-	-	-	-	-	-	-	-	-	-	-	-	-	-	-	-	+	-	-	-	-	-	+	-	-	-	-	-	-	+	-	-	-	-	-	-	-	-	-	-
EH0277a	MidCentral	8	+	-	-	-	-	-	-	+	-	-	-	-	-	-	-	-	-	-	-	-	-	-	+	-	-	-	-	-	-	-	-	-	-	-	-	-	+	-	-	-	-	-	-	-	-	-	-
EH0279a	MidCentral	11	-	-	-	-	-	-	-	+	+	-	-	+	-	-	-	-	-	-	-	-	-	-	-	-	-	+	-	-	-	-	-	-	-	-	-	+	-	-	-	-	-	-	-	-	-	-	-
EH0280a	MidCentral	16	-	+	-	-	-	+	-	-	-	-	-	-	+	-	-	-	-	-	-	-	-	-	-	+	-	-	-	-	-	+	-	-	-	-	-	+	-	-	-	-	-	+	-	-	-	-	-
EH0282a	MidCentral	3	-	-	-	-	-	-	-	-	-	-	-	-	-	-	-	-	-	-	-	-	-	-	-	+	-	-	-	-	-	-	-	-	-	-	-	+	-	-	-	-	-	-	-	-	-	-	-
EH0283a	MidCentral	3	-	-	-	-	-	-	-	-	-	-	-	-	-	-	-	-	-	-	-	-	-	-	-	+	-	-	-	-	-	-	-	-	-	-	+	-	-	-	-	-	-	-	-	-	-	-	-
EH0284a	MidCentral	11	-	-	-	-	-	-	-	+	+	-	-	+	-	-	-	-	-	-	-	-	-	-	-	+	-	-	-	-	-	-	-	-	-	-	-	-	+	-	-	-	-	-	-	-	-	-	-
EH0285a	MidCentral	13	-	+	-	+	-	-	-	+	-	-	-	-	-	-	-	-	-	-	-	-	-	-	-	+	-	-	-	-	-	-	-	-	-	-	+	-	-	-	-	-	+	-	-	-	-	-	-
EH0286a	MidCentral	7	-	-	-	-	-	-	-	-	+	-	-	+	-	-	-	-	-	-	-	-	-	-	-	+	-	-	-	-	-	-	-	-	-	-	-	-	+	-	-	-	-	-	-	-	-	-	-
EH0287a	MidCentral	13	-	+	-	+	-	-	-	+	-	-	-	-	-	-	-	-	-	-	-	-	-	-	-	+	-	-	-	-	-	-	-	-	-	-	+	-	-	-	-	-	+	-	-	-	-	-	-
EH0288a	MidCentral	2	-	-	-	-	-	-	-	-	-	-	-	-	-	-	-	-	-	-	-	-	-	-	-	-	-	+	-	-	-	-	-	-	-	-	-	+	-	-	-	-	-	-	-	-	-	-	-
EH0290a	MidCentral	2	-	-	-	-	-	-	-	-	-	-	-	-	-	-	-	-	-	-	-	-	-	-	-	+	-	-	-	-	-	-	-	-	-	-	-	+	-	-	-	-	-	-	-	-	-	-	-
EH0292a	MidCentral	10	-	-	-	-	-	-	-	+	+	-	-	-	-	-	-	-	-	-	-	-	-	-	-	+	-	-	-	-	-	-	-	-	-	-	-	-	+	-	-	-	-	-	-	-	-	-	-
EH0293a	MidCentral	13	-	-	-	-	-	-	-	-	+	-	-	+	-	-	-	-	-	-	-	-	-	-	-	-	-	+	-	-	-	+	-	-	-	-	+	-	-	-	-	-	-	-	-	-	-	-	-
EH0294a	MidCentral	10	-	-	-	-	-	-	-	+	+	-	-	+	-	-	-	-	-	-	-	-	-	-	-	-	-	+	-	-	-	-	-	-	-	-	-	+	-	-	-	-	-	-	-	-	-	-	-
EH0295a	MidCentral	8	+	-	-	-	-	-	-	-	+	-	-	+	-	-	-	-	-	-	-	-	-	-	-	-	-	+	-	-	-	-	-	-	-	-	-	+	-	-	-	-	-	-	-	-	-	-	-
EH0296a	MidCentral	10	-	-	-	-	-	-	+	-	-	-	-	-	-	-	-	-	-	-	-	-	-	-	-	+	-	-	-	-	-	-	-	-	-	-	-	+	-	-	-	-	-	-	-	-	-	-	-
EH0297a	MidCentral	8	+	-	-	-	-	-	-	+	-	-	-	-	-	-	-	-	-	-	-	-	-	-	+	-	-	-	-	-	-	-	-	-	-	-	-	-	+	-	-	-	-	-	-	-	-	-	-
EH0298a	MidCentral	10	-	-	-	-	-	-	-	+	+	-	-	+	-	-	-	-	-	-	-	-	-	-	-	-	-	+	-	-	-	-	-	-	-	-	-	-	+	-	-	-	-	-	-	-	-	-	-
EH0299a	MidCentral	10	-	-	-	-	-	-	-	+	+	-	-	+	-	-	-	-	-	-	-	-	-	-	-	-	-	+	-	-	-	-	-	-	-	-	-	+	-	-	-	-	-	-	-	-	-	-	-
EH0300a	MidCentral	16	-	+	-	-	-	+	-	-	-	-	-	-	+	-	-	-	-	-	-	-	-	-	-	+	-	-	-	-	-	+	-	-	-	-	-	+	-	-	-	-	-	+	-	-	-	-	-
EH0301a	MidCentral	9	-	-	-	+	-	-	-	+	-	-	-	-	-	-	-	-	-	-	-	-	-	-	-	+	-	-	-	-	-	-	-	-	-	-	-	+	-	-	-	-	+	-	-	-	-	-	-
EH0303a	MidCentral	9	-	-	-	-	-	-	-	-	+	-	-	+	-	-	-	-	-	-	-	-	-	-	+	-	-	-	-	-	-	-	-	-	-	-	-	+	-	-	-	-	-	-	-	-	-	-	-
EH0304a	MidCentral	9	-	-	-	+	-	-	-	+	-	-	-	-	-	-	-	-	-	-	-	-	-	-	-	+	-	-	-	-	-	-	-	-	-	-	-	+	-	-	-	-	+	-	-	-	-	-	-
EH0306a	MidCentral	4	+	-	-	-	-	-	-	-	-	-	-	-	-	-	-	-	-	-	-	-	-	-	-	-	-	+	-	-	-	-	-	-	-	-	+	-	-	-	-	-	-	-	-	-	-	-	-
EH0307a	MidCentral	5	-	+	-	+	-	-	-	-	-	-	-	-	-	-	-	-	-	-	-	-	-	-	-	+	-	-	-	-	-	-	-	-	-	-	+	-	-	-	-	-	+	-	-	-	-	-	-
EH0308a	MidCentral	9	-	-	-	-	-	-	-	-	-	-	-	-	-	-	-	-	-	-	-	-	-	-	-	-	-	+	-	-	-	+	-	-	-	-	+	-	-	-	-	-	-	-	-	-	-	-	-
EH0310a	MidCentral	12	+	-	-	-	-	-	-	+	+	-	-	+	-	-	-	-	-	-	-	-	-	-	-	-	-	+	-	-	-	-	-	-	-	-	-	+	-	-	-	-	-	-	-	-	-	-	-
EH0313a	MidCentral	12	+	-	-	-	-	-	-	+	+	-	-	+	-	-	-	-	-	-	-	-	-	-	+	-	-	-	-	-	-	-	-	-	-	-	-	+	-	-	-	-	-	-	-	-	-	-	-
EH0314a	MidCentral	5	-	-	-	-	-	-	-	-	-	-	-	-	-	-	-	-	-	-	-	-	-	-	-	+	-	-	-	-	-	-	-	-	-	-	-	-	+	-	-	-	-	-	-	-	-	-	-
EH0315a	MidCentral	2	-	-	-	-	-	-	-	-	-	-	-	-	-	-	-	-	-	-	-	-	-	-	-	+	-	-	-	-	-	-	-	-	-	-	-	+	-	-	-	-	-	-	-	-	-	-	-
EH0316a	MidCentral	2	-	-	-	-	-	-	-	-	-	-	-	-	-	-	-	-	-	-	-	-	-	-	-	-	-	+	-	-	-	-	-	-	-	-	-	+	-	-	-	-	-	-	-	-	-	-	-
EH0317a	MidCentral	12	+	-	-	-	-	-	-	+	+	-	-	+	-	-	-	-	-	-	-	-	-	-	-	-	-	+	-	-	-	-	-	-	-	-	-	+	-	-	-	-	-	-	-	-	-	-	-
EH0318a	MidCentral	10	-	-	-	-	-	-	-	+	+	-	-	+	-	-	-	-	-	-	-	-	-	-	-	-	-	+	-	-	-	-	-	-	-	-	-	+	-	-	-	-	-	-	-	-	-	-	-
EH0319a	MidCentral	3	-	-	-	-	-	-	-	-	-	-	-	-	-	-	-	-	-	-	-	-	-	-	-	+	-	-	-	-	-	-	-	-	-	-	-	+	-	-	-	-	-	-	-	-	-	-	-
EH0321a	MidCentral	6	-	-	-	-	-	-	+	-	-	-	-	-	-	-	-	-	-	-	-	-	-	-	-	-	-	+	-	-	-	-	-	-	-	-	-	+	-	-	-	-	-	-	-	-	-	-	-
EH0322a	MidCentral	5	-	-	-	-	-	-	-	-	-	-	-	-	-	-	-	-	-	-	-	-	-	-	-	+	-	-	-	-	-	-	-	-	-	-	-	-	+	-	-	-	-	-	-	-	-	-	-
EH0323a	MidCentral	4	-	-	-	-	-	-	-	-	-	-	-	-	-	-	-	-	-	-	-	-	-	-	-	+	-	-	-	-	-	-	-	-	-	-	-	-	+	-	-	-	-	-	-	-	-	-	-
EH0324a	MidCentral	5	-	-	-	-	-	+	-	-	-	-	-	-	-	-	-	-	-	-	-	-	-	-	-	+	-	-	-	-	-	-	-	-	-	-	+	-	-	-	-	-	-	-	-	-	-	-	-
EH0327a	MidCentral	11	-	-	-	-	-	-	-	+	+	-	-	+	-	-	-	-	-	-	-	-	-	-	-	+	-	-	-	-	-	-	-	-	-	+	-	-	-	-	-	-	-	-	-	-	-	-	-
EH0328a	MidCentral	5	-	-	-	-	-	+	-	-	-	-	-	-	-	-	-	-	-	-	-	-	-	-	-	+	-	-	-	-	-	-	-	-	-	-	+	-	-	-	-	-	-	-	-	-	-	-	-
EH0329a	MidCentral	9	-	-	-	-	-	-	-	+	+	-	-	+	-	-	-	-	-	-	-	-	-	-	-	-	-	+	-	-	-	-	-	-	-	-	-	+	-	-	-	-	-	-	-	-	-	-	-
EH0330a	MidCentral	8	+	-	-	-	-	-	-	+	-	-	-	-	-	-	-	-	-	-	-	-	-	-	-	-	-	+	-	-	-	-	-	-	-	-	-	+	-	-	-	-	-	-	-	-	-	-	-
EH0331a	MidCentral	3	-	-	-	-	-	-	-	-	-	-	-	-	-	-	-	-	-	-	-	-	-	-	-	+	-	-	-	-	-	-	-	-	-	-	+	-	-	-	-	-	-	-	-	-	-	-	-
EH0332a	MidCentral	16	-	+	-	-	-	+	-	-	-	-	-	-	+	-	-	-	-	-	-	-	-	-	-	+	-	-	-	-	-	+	-	-	-	-	-	+	-	-	-	-	-	+	-	-	-	-	-
EH0333a	MidCentral	12	+	-	-	-	-	-	-	+	+	-	-	+	-	-	-	-	-	-	-	-	-	-	-	-	-	+	-	-	-	-	-	-	-	-	-	+	-	-	-	-	-	-	-	-	-	-	-
EH0334a	MidCentral	2	-	-	-	-	-	-	-	-	-	-	-	-	-	-	-	-	-	-	-	-	-	-	-	+	-	-	-	-	-	-	-	-	-	-	-	+	-	-	-	-	-	-	-	-	-	-	-
EH0335a	MidCentral	4	+	-	-	-	-	-	-	-	-	-	-	-	-	-	-	-	-	-	-	-	-	-	-	-	-	+	-	-	-	-	-	-	-	-	+	-	-	-	-	-	-	-	-	-	-	-	-
EH0337a	MidCentral	6	-	+	-	+	-	-	-	-	-	-	-	-	-	-	-	-	-	-	-	-	-	-	-	+	-	-	-	-	-	-	-	-	-	-	-	+	-	-	-	-	+	-	-	-	-	-	-
EH0339a	MidCentral	9	-	-	-	-	-	-	-	-	+	-	-	+	-	-	-	-	-	-	-	-	-	-	-	+	-	-	-	-	-	-	-	-	-	-	-	+	-	-	-	-	-	-	-	-	-	-	-
EH0340a	MidCentral	12	+	-	-	-	-	-	-	+	+	-	-	+	-	-	-	-	-	-	-	-	-	-	-	-	-	+	-	-	-	-	-	-	-	-	+	-	-	-	-	-	-	-	-	-	-	-	-
EH0344a	MidCentral	5	-	+	-	+	-	-	-	-	-	-	-	-	-	-	-	-	-	-	-	-	-	-	-	+	-	-	-	-	-	-	-	-	-	-	-	+	-	-	-	-	+	-	-	-	-	-	-
EH0345a	MidCentral	12	-	-	-	+	-	-	-	-	+	-	-	+	-	-	-	-	-	-	-	-	-	-	-	+	-	-	-	-	-	-	-	-	-	-	-	+	-	-	-	-	+	-	-	-	-	-	-
EH0346a	MidCentral	2	-	-	-	-	-	-	-	-	-	-	-	-	-	-	-	-	-	-	-	-	-	-	-	-	-	+	-	-	-	-	-	-	-	-	-	+	-	-	-	-	-	-	-	-	-	-	-
EH0347a	MidCentral	3	-	-	-	-	-	-	-	-	-	-	-	-	-	-	-	-	-	-	-	-	-	-	-	+	-	-	-	-	-	-	-	-	-	-	-	+	-	-	-	-	-	-	-	-	-	-	-
EH0348a	MidCentral	12	+	-	-	-	-	-	-	+	+	-	-	+	-	-	-	-	-	-	-	-	-	-	-	-	-	+	-	-	-	-	-	-	-	-	-	+	-	-	-	-	-	-	-	-	-	-	-
EH0350a	MidCentral	8	+	-	-	-	-	-	-	+	-	-	-	-	-	-	-	-	-	-	-	-	-	-	-	-	-	+	-	-	-	-	-	-	-	-	-	+	-	-	-	-	-	-	-	-	-	-	-
EH0353a	MidCentral	10	-	-	-	-	-	-	-	+	+	-	-	+	-	-	-	-	-	-	-	-	-	-	-	-	-	+	-	-	-	-	-	-	-	-	-	+	-	-	-	-	-	-	-	-	-	-	-
EH0354a	MidCentral	4	-	-	-	-	-	-	-	-	-	-	-	-	-	-	-	-	-	-	-	-	-	-	-	+	-	-	-	-	-	-	-	-	-	-	+	-	-	-	-	-	-	-	-	-	-	-	-
EH0356a	MidCentral	10	-	-	-	-	-	-	-	+	+	-	-	+	-	-	-	-	-	-	-	-	-	-	-	-	-	+	-	-	-	-	-	-	-	-	-	+	-	-	-	-	-	-	-	-	-	-	-
EH0357a	MidCentral	4	+	-	-	-	-	-	-	-	-	-	-	-	-	-	-	-	-	-	-	-	-	-	-	-	-	+	-	-	-	-	-	-	-	-	+	-	-	-	-	-	-	-	-	-	-	-	-
EH0358a	MidCentral	2	-	-	-	-	-	-	-	-	-	-	-	-	-	-	-	-	-	-	-	-	-	-	-	+	-	-	-	-	-	-	-	-	-	-	-	+	-	-	-	-	-	-	-	-	-	-	-
EH0359a	MidCentral	7	-	+	-	+	-	-	-	-	-	-	-	-	-	-	-	-	-	-	-	-	-	-	-	+	-	-	-	-	-	-	-	-	-	-	-	+	-	-	-	-	+	-	-	-	-	-	-
EH0361a	MidCentral	3	-	-	-	-	-	-	-	-	-	-	-	-	-	-	-	-	-	-	-	-	-	-	-	+	-	-	-	-	-	-	-	-	-	-	-	+	-	-	-	-	-	-	-	-	-	-	-
EH0362a	MidCentral	10	-	+	-	+	-	-	-	+	-	-	-	-	-	-	-	-	-	-	-	-	-	-	-	+	-	-	-	-	-	-	-	-	-	-	-	+	-	-	-	-	+	-	-	-	-	-	-
EH0364a	MidCentral	8	+	-	-	-	-	-	-	+	-	-	-	-	-	-	-	-	-	-	-	-	-	-	+	-	-	-	-	-	-	-	-	-	-	-	-	-	+	-	-	-	-	-	-	-	-	-	-
EH0365a	MidCentral	9	-	-	-	-	-	-	-	+	+	-	-	+	-	-	-	-	-	-	-	-	-	-	-	-	-	+	-	-	-	-	-	-	-	-	-	+	-	-	-	-	-	-	-	-	-	-	-
EH0366a	MidCentral	6	-	-	-	-	-	-	-	+	-	-	-	-	-	-	-	-	-	-	-	-	-	-	-	-	-	+	-	-	-	-	-	-	-	-	-	+	-	-	-	-	-	-	-	-	-	-	-
EH0367a	MidCentral	8	-	+	-	+	-	-	-	-	-	-	-	-	-	-	-	-	-	-	-	-	-	-	-	+	-	-	-	-	-	-	-	-	-	-	+	-	-	-	-	-	+	-	-	-	-	-	-
EH0368a	MidCentral	6	-	-	-	-	-	?	-	-	-	-	-	-	-	-	-	-	-	-	-	-	-	-	-	-	-	-	+	-	-	-	-	-	-	-	-	+	-	-	-	-	-	-	-	-	-	-	-
EH0369a	MidCentral	10	-	-	-	-	-	-	-	+	+	-	-	+	-	-	-	-	-	-	-	-	-	-	-	-	-	+	-	-	-	-	-	-	-	-	-	+	-	-	-	-	-	-	-	-	-	-	-
EH0370a	MidCentral	8	+	-	-	-	-	-	-	+	-	-	-	-	-	-	-	-	-	-	-	-	-	-	-	-	-	+	-	-	-	-	-	-	-	-	-	+	-	-	-	-	-	-	-	-	-	-	-
EH0371a	MidCentral	10	-	-	-	-	-	-	-	+	+	-	-	+	-	-	-	-	-	-	-	-	-	-	-	-	-	+	-	-	-	-	-	-	-	-	-	+	-	-	-	-	-	-	-	-	-	-	-
EH0373a	MidCentral	10	-	-	-	-	-	-	-	+	+	-	-	+	-	-	-	-	-	-	-	-	-	-	-	-	-	+	-	-	-	-	-	-	-	-	-	+	-	-	-	-	-	-	-	-	-	-	-
EH0374a	MidCentral	12	+	-	-	-	-	-	-	+	+	-	-	+	-	-	-	-	-	-	-	-	-	-	-	-	-	+	-	-	-	-	-	-	-	-	-	+	-	-	-	-	-	-	-	-	-	-	-
EH0375a	MidCentral	6	-	-	-	-	-	-	-	-	+	-	-	+	-	-	-	-	-	-	-	-	-	-	-	-	-	+	-	-	-	-	-	-	-	-	-	+	-	-	-	-	-	-	-	-	-	-	-
EH0376a	MidCentral	6	-	-	-	-	-	-	-	-	-	-	-	-	-	-	-	-	-	-	-	-	-	-	-	-	-	+	-	-	-	-	-	-	-	-	-	-	+	-	-	-	-	-	-	-	-	-	-
EH0377a	MidCentral	7	-	-	-	-	-	-	-	+	-	-	-	-	-	-	-	-	-	-	-	-	-	-	-	+	-	-	-	-	-	-	-	-	-	-	-	+	-	-	-	-	-	-	-	-	-	-	-
EH0378a	MidCentral	6	-	-	-	-	-	-	-	-	-	-	-	-	-	-	-	-	-	-	-	-	-	-	+	-	-	-	-	-	-	-	-	-	-	-	-	+	-	-	-	-	-	-	-	-	-	-	-
EH0379a	MidCentral	2	-	-	-	-	-	-	-	-	-	-	-	-	-	-	-	-	-	-	-	-	-	-	-	-	-	+	-	-	-	-	-	-	-	-	-	+	-	-	-	-	-	-	-	-	-	-	-
EH0381a	MidCentral	9	-	-	-	+	-	-	-	+	-	-	-	-	-	-	-	-	-	-	-	-	-	-	-	+	-	-	-	-	-	-	-	-	-	-	-	+	-	-	-	-	+	-	-	-	-	-	-
EH0382a	MidCentral	10	-	-	-	-	-	-	-	+	+	-	-	+	-	-	-	-	-	-	-	-	-	-	-	-	-	+	-	-	-	-	-	-	-	-	-	+	-	-	-	-	-	-	-	-	-	-	-
EH0383a	MidCentral	3	-	-	-	-	-	-	-	-	-	-	-	-	-	-	-	-	-	-	-	-	-	-	-	+	-	-	-	-	-	-	-	-	-	-	-	-	+	-	-	-	-	-	-	-	-	-	-
EH0384a	MidCentral	3	-	-	-	-	-	-	-	-	-	-	-	-	-	-	-	-	-	-	-	-	-	-	-	+	-	-	-	-	-	-	-	-	-	-	-	+	-	-	-	-	-	-	-	-	-	-	-
EH0386a	MidCentral	2	-	-	-	-	-	-	-	-	-	-	-	-	-	-	-	-	-	-	-	-	-	-	+	-	-	-	-	-	-	-	-	-	-	-	-	-	+	-	-	-	-	-	-	-	-	-	-
EH0387a	MidCentral	12	+	-	-	-	-	-	-	+	+	-	-	+	-	-	-	-	-	-	-	-	-	-	-	+	-	-	-	-	-	-	-	-	-	-	-	+	-	-	-	-	-	-	-	-	-	-	-
EH0388a	MidCentral	4	-	-	-	-	-	-	-	-	-	-	-	-	-	-	-	-	-	-	-	-	+	-	-	-	-	-	-	-	-	-	+	-	-	-	-	-	-	-	-	-	-	-	-	-	-	-	-
EH0389a	MidCentral	10	-	-	-	-	-	-	-	+	+	-	-	+	-	-	-	-	-	-	-	-	-	-	-	-	-	+	-	-	-	-	-	-	-	-	-	+	-	-	-	-	-	-	-	-	-	-	-
EH0391a	MidCentral	6	-	-	-	-	-	-	-	-	-	-	-	-	-	-	-	-	-	-	-	-	-	-	+	-	-	-	-	-	-	-	-	-	-	-	-	+	-	-	-	-	-	-	-	-	-	-	-
EH0392a	MidCentral	9	-	-	-	-	-	-	-	-	+	-	-	+	-	-	-	-	-	-	-	-	-	-	-	+	-	-	-	-	-	-	-	-	-	-	-	+	-	-	-	-	-	-	-	-	-	-	-
EH0393a	MidCentral	2	-	-	-	-	-	-	-	-	-	-	-	-	-	-	-	-	-	-	-	-	-	-	-	+	-	-	-	-	-	-	-	-	-	-	-	+	-	-	-	-	-	-	-	-	-	-	-
EH0394a	MidCentral	3	-	-	-	-	-	-	-	-	-	-	-	-	-	-	-	-	-	-	-	-	-	-	-	-	-	-	-	-	-	-	-	-	-	-	+	-	-	-	-	-	-	-	-	-	-	-	+
EH0395a	MidCentral	12	+	-	-	-	-	-	-	+	+	-	-	?	-	-	-	-	-	-	-	-	-	-	-	-	-	+	-	-	-	-	-	-	-	-	-	+	-	-	-	-	-	-	-	-	-	-	-
EH0396a	MidCentral	12	+	-	-	-	-	-	-	+	+	-	-	+	-	-	-	-	-	-	-	-	-	-	-	-	-	+	-	-	-	-	-	-	-	-	-	+	-	-	-	-	-	-	-	-	-	-	-
EH0397a	MidCentral	15	-	+	-	-	-	+	-	-	-	-	-	-	+	-	-	-	-	-	-	-	-	-	-	+	-	-	-	-	-	-	-	-	-	-	-	+	-	-	-	-	-	+	-	-	-	-	-
EH0398a	MidCentral	6	-	-	-	-	-	-	-	+	-	-	-	-	-	-	-	-	-	-	-	-	-	-	-	-	-	+	-	-	-	-	-	-	-	-	-	+	-	-	-	-	-	-	-	-	-	-	-
EH0401a	MidCentral	11	-	-	-	-	-	-	-	+	+	-	-	+	-	-	-	-	-	-	-	-	-	-	-	-	-	+	-	-	-	-	-	-	-	-	-	+	-	-	-	-	-	-	-	-	-	-	-
EH0402a	MidCentral	12	-	+	-	+	-	-	-	+	-	-	-	-	-	-	-	-	-	-	-	-	-	-	-	+	-	-	-	-	-	-	-	-	-	-	+	-	-	-	-	-	+	-	-	-	-	-	-
EH0404a	MidCentral	6	-	-	-	-	-	-	-	-	+	-	-	+	-	-	-	-	-	-	-	-	-	-	-	-	-	+	-	-	-	-	-	-	-	-	-	+	-	-	-	-	-	-	-	-	-	-	-
EH0406a	MidCentral	10	-	-	-	-	-	-	-	+	+	-	-	+	-	-	-	-	-	-	-	-	-	-	-	-	-	+	-	-	-	-	-	-	-	-	-	+	-	-	-	-	-	-	-	-	-	-	-
EH0407a	MidCentral	8	+	-	-	-	-	-	-	+	-	-	-	-	-	-	-	-	-	-	-	-	-	-	+	-	-	-	-	-	-	-	-	-	-	-	-	-	+	-	-	-	-	-	-	-	-	-	-
EH0409a	MidCentral	8	+	-	-	-	-	-	-	+	-	-	-	-	-	-	-	-	-	-	-	-	-	-	+	-	-	-	-	-	-	-	-	-	-	-	-	-	+	-	-	-	-	-	-	-	-	-	-
EH0410a	MidCentral	3	-	-	-	-	-	-	-	-	-	-	-	-	-	-	-	-	-	-	-	-	-	-	-	+	-	-	-	-	-	-	-	-	-	-	-	+	-	-	-	-	-	-	-	-	-	-	-
EH0413a	MidCentral	8	+	-	-	-	-	-	-	+	-	-	-	-	-	-	-	-	-	-	-	-	-	-	+	-	-	-	-	-	-	-	-	-	-	-	-	-	+	-	-	-	-	-	-	-	-	-	-
EH0414a	MidCentral	12	+	-	-	-	-	-	-	+	+	-	-	+	-	-	-	-	-	-	-	-	-	-	-	-	-	+	-	-	-	-	-	-	-	-	-	+	-	-	-	-	-	-	-	-	-	-	-
[truncated: 57 more columns]

## Sheet: Table S8 Virulome
Table S8. Virulome of freshwater 3rd generation cephalosporin-resistant Enterobacterales/ ESBL-E. coli. The ESR (n = 160) and MidCentral datasets represent ESBL-E. coli (n = 307) isolated from human clinical cases and the QMRA dataset (n = 44) represents freshwater 3rd generation cephalosporin-resistant Enterobacterales. Virulence genes were identified using VFDB.
#FILE	Dataset	NUM_FOUND	aafA	aafB	aafC	aafD	aap/aspU	afaA	afaA-VIII	afaB-I	afaB-VIII	afaC-I	afaC-VIII	afaD	afaE-I	afaE-II	afaE-V	afaF-III	afaF-VII	agg3A	agg3B	agg3C	agg3D	aggA	aggB	aggC	aggD	aslA	astA	chuA	chuS	chuT	chuU	chuV	chuW	chuX	chuY	cnf1	cseA	csgB	csgD	csgE	csgF	csgG	daaD	daaE	daaF	draA	draB
19AR1147	ESR	41	-	-	-	-	-	-	-	-	-	-	-	-	-	-	-	-	-	-	-	-	-	-	-	-	-	-	-	-	-	-	-	-	-	-	-	-	-	+	+	-	+	+	-	-	-	-	-
19AR1172	ESR	88	-	-	-	-	-	-	-	-	-	-	-	-	-	-	-	-	-	-	-	-	-	-	-	-	-	+	-	+	+	+	+	+	+	+	+	+	-	+	+	-	+	+	-	-	-	-	-
19AR1177	ESR	43	-	-	-	-	-	-	-	-	-	-	-	-	-	-	-	-	-	-	-	-	-	-	-	-	-	+	-	-	-	-	-	-	-	-	-	-	-	+	+	-	+	+	-	-	-	-	-
19AR1178	ESR	65	-	-	-	-	+	-	-	-	-	-	-	-	-	-	-	-	-	-	-	-	-	-	-	-	-	+	+	-	+	-	+	+	+	-	+	-	-	+	+	-	+	+	-	-	-	-	-
19AR1182	ESR	82	-	-	-	-	-	-	-	-	-	-	-	-	-	-	-	-	-	-	-	-	-	-	-	-	-	+	-	-	+	-	+	+	+	-	+	-	-	+	+	-	+	+	-	-	-	-	-
19AR1183	ESR	76	-	-	-	-	-	-	-	-	-	-	-	-	-	-	-	-	-	-	-	-	-	-	-	-	-	+	-	+	+	+	+	+	+	+	+	+	-	+	+	-	+	+	-	-	-	-	-
19AR1185	ESR	50	-	-	-	-	-	-	-	-	-	-	-	-	-	-	-	-	-	-	-	-	-	-	-	-	-	+	-	-	-	-	-	-	-	-	-	-	-	+	+	-	+	+	-	-	-	-	-
19AR1186	ESR	73	-	-	-	-	-	-	-	-	-	-	-	-	-	-	-	-	-	-	-	-	-	-	-	-	-	+	-	+	+	+	+	+	+	+	+	-	-	+	+	-	+	+	-	-	-	-	-
19AR1188	ESR	78	-	-	-	-	-	-	-	-	-	-	-	-	-	-	-	-	-	-	-	-	-	-	-	-	-	+	-	-	+	-	+	+	+	-	+	-	-	+	+	-	+	+	-	-	-	-	-
19AR1190	ESR	79	-	-	-	-	-	-	-	-	-	-	-	-	-	-	-	-	-	-	-	-	-	-	-	-	-	+	-	+	+	+	+	+	+	+	+	-	-	+	+	-	+	+	-	-	-	-	-
19AR1191	ESR	77	-	-	-	-	-	-	-	-	-	-	-	-	-	-	-	-	-	-	-	-	-	-	-	-	-	+	-	+	+	+	+	+	+	+	+	-	-	+	+	-	+	+	-	-	-	-	-
19AR1192	ESR	44	-	-	-	-	-	-	-	-	-	-	-	-	-	-	-	-	-	-	-	-	-	-	-	-	-	+	-	-	-	-	-	-	-	-	-	-	-	+	+	-	+	+	-	-	-	-	-
19AR1194	ESR	72	-	-	-	-	-	-	-	-	-	-	-	-	-	-	-	-	-	-	-	-	-	-	-	-	-	+	+	-	+	+	+	+	+	+	+	-	-	+	+	-	+	+	-	-	-	-	-
19AR1197	ESR	73	-	-	-	-	-	-	-	-	-	-	-	-	-	-	-	-	-	-	-	-	-	-	-	-	-	+	-	+	+	+	+	+	+	+	+	-	-	+	+	-	+	+	-	-	-	-	-
19AR1199	ESR	59	-	-	-	-	-	-	-	-	-	-	-	-	-	-	-	-	-	-	-	-	-	-	-	-	-	+	-	+	+	+	+	+	+	+	+	-	-	+	+	-	+	+	-	-	-	-	-
19AR1201	ESR	79	-	-	-	-	-	-	-	-	-	-	-	-	-	-	-	-	-	-	-	-	-	-	-	-	-	+	-	+	+	+	+	+	+	+	+	-	-	+	+	-	+	+	-	-	-	-	-
19AR1202	ESR	81	-	-	-	-	-	-	-	-	-	-	-	-	-	-	-	-	-	-	-	-	-	-	-	-	-	+	-	+	+	+	+	+	+	+	+	+	-	+	+	-	+	+	-	-	-	-	-
19AR1204	ESR	79	-	-	-	-	-	-	-	-	-	-	-	-	-	-	-	-	-	-	-	-	-	-	-	-	-	+	-	+	+	+	+	+	+	+	+	-	-	+	+	-	+	+	-	-	-	-	-
19AR1206	ESR	79	-	-	-	-	-	-	-	-	-	-	-	-	-	-	-	-	-	-	-	-	-	-	-	-	-	+	-	+	+	+	+	+	+	+	+	-	-	+	+	-	+	+	-	-	-	-	-
19AR1207	ESR	79	-	-	-	-	-	-	-	-	-	-	-	-	-	-	-	-	-	-	-	-	-	-	-	-	-	+	-	+	+	+	+	+	+	+	+	-	-	+	+	-	+	+	-	-	-	-	-
19AR1208	ESR	89	-	-	-	-	-	-	-	-	-	-	-	-	-	-	-	-	-	-	-	-	-	-	-	-	-	+	-	+	+	+	+	+	+	+	+	+	-	+	+	-	+	+	-	-	-	-	-
19AR1212	ESR	89	-	-	-	-	-	-	-	-	-	-	-	-	-	-	-	-	-	-	-	-	-	-	-	-	-	+	-	+	+	+	+	+	+	+	+	+	-	+	+	-	+	+	-	-	-	-	-
19AR1213	ESR	76	-	-	-	-	-	-	-	-	-	-	-	-	-	-	-	-	-	-	-	-	-	-	-	-	-	+	-	+	+	+	+	+	+	+	+	-	-	+	+	-	+	+	-	-	-	-	-
19AR1214	ESR	64	-	-	-	-	-	-	-	-	-	-	-	-	-	-	-	-	-	-	-	-	-	-	-	-	-	+	-	+	+	+	+	+	+	+	+	-	-	+	+	-	+	+	-	-	-	-	-
19AR1215	ESR	95	-	-	-	-	-	-	-	-	-	-	-	-	-	-	-	-	-	-	-	-	-	-	-	-	-	+	-	+	+	+	+	+	+	+	+	-	-	+	+	-	+	+	-	-	-	-	-
19AR1216	ESR	89	-	-	-	-	-	-	-	-	-	-	-	-	-	-	-	-	-	-	-	-	-	-	-	-	-	+	-	+	+	+	+	+	+	+	+	+	-	+	+	-	+	+	-	-	-	-	-
19AR1218	ESR	94	-	-	-	-	-	-	-	-	-	-	-	-	-	-	-	-	-	-	-	-	-	-	-	-	-	+	-	-	+	-	+	+	+	-	+	-	-	+	+	-	+	+	-	-	-	-	-
19AR1220	ESR	79	-	-	-	-	-	-	-	-	-	-	-	-	-	-	-	-	-	-	-	-	-	-	-	-	-	+	-	+	+	+	+	+	+	+	+	-	-	+	+	-	+	+	-	-	-	-	-
19AR1222	ESR	92	-	-	-	-	-	-	-	-	-	-	-	-	-	-	-	-	-	-	-	-	-	-	-	-	-	+	-	+	+	+	+	+	+	+	+	+	-	+	+	-	+	+	-	-	-	-	-
19AR1223	ESR	76	-	-	-	-	-	-	-	-	-	-	-	-	-	-	-	-	-	-	-	-	-	-	-	-	-	+	-	+	+	+	+	+	+	+	+	-	-	+	+	-	+	+	-	-	-	-	-
19AR1225	ESR	74	-	-	-	-	-	-	-	-	-	-	-	-	-	-	-	-	-	-	-	-	-	-	-	-	-	+	-	+	+	+	+	+	+	+	+	-	-	+	+	-	+	+	-	-	-	-	-
19AR1226	ESR	85	-	-	-	-	-	+	-	+	-	+	-	+	-	-	-	-	-	-	-	-	-	-	-	-	-	+	-	-	+	-	+	+	+	-	+	-	-	+	+	-	+	+	-	-	+	-	-
19AR1228	ESR	76	-	-	-	-	-	-	-	-	-	-	-	-	-	-	-	-	-	-	-	-	-	-	-	-	-	+	-	+	+	+	+	+	+	+	+	-	-	+	+	-	+	+	-	-	-	-	-
19AR1240	ESR	95	-	-	-	-	-	-	-	-	-	-	-	-	-	-	-	-	-	-	-	-	-	-	-	-	-	+	-	-	+	-	+	+	+	-	+	-	-	+	+	-	+	+	-	-	-	-	-
19AR1242	ESR	76	-	-	-	-	-	-	-	-	-	-	-	-	-	-	-	-	-	-	-	-	-	-	-	-	-	+	-	+	+	+	+	+	+	+	+	-	-	+	+	-	+	+	-	-	-	-	-
19AR1243	ESR	87	-	-	-	-	-	-	-	-	-	-	-	-	-	-	-	-	-	-	-	-	-	-	-	-	-	+	-	+	+	+	+	+	+	+	+	+	-	+	+	-	+	+	-	-	-	-	-
19AR1244	ESR	88	-	-	-	-	-	-	-	-	-	-	-	-	-	-	-	-	-	-	-	-	-	-	-	-	-	+	-	+	+	+	+	+	+	+	+	+	-	+	+	-	+	+	-	-	-	-	-
19AR1245	ESR	88	-	-	-	-	-	-	-	-	-	-	-	-	-	-	-	-	-	-	-	-	-	-	-	-	-	+	-	+	+	+	+	+	+	+	+	+	-	+	+	-	+	-	-	-	-	-	-
19AR1247	ESR	65	-	-	-	-	-	-	-	-	-	-	-	-	-	-	-	-	-	-	-	-	-	-	-	-	-	+	-	+	+	+	+	+	+	+	+	-	-	+	+	-	+	+	-	-	-	-	-
19AR1248	ESR	72	-	-	-	-	-	+	-	+	-	+	-	+	-	-	-	-	-	-	-	-	-	-	-	-	-	+	-	+	+	+	+	+	+	+	+	-	-	+	+	-	+	+	-	-	+	-	-
19AR1250	ESR	82	-	-	-	-	-	-	-	-	-	-	-	-	-	-	-	-	-	-	-	-	-	-	-	-	-	+	-	+	+	+	+	+	+	+	+	-	-	+	+	-	+	+	-	-	-	-	-
19AR1252	ESR	83	-	-	-	-	-	-	-	-	-	-	-	-	-	-	-	-	-	-	-	-	-	-	-	-	-	+	-	+	+	+	+	+	+	+	+	+	-	+	+	-	+	+	-	-	-	-	-
19AR1254	ESR	76	-	-	-	-	-	-	-	-	-	-	-	-	-	-	-	-	-	-	-	-	-	-	-	-	-	+	-	+	+	+	+	+	+	+	+	-	-	+	+	-	+	+	-	-	-	-	-
19AR1255	ESR	67	-	-	-	-	-	-	-	-	-	-	-	-	-	-	-	-	-	-	-	-	-	-	-	-	-	+	-	-	-	-	-	-	-	-	-	-	-	+	+	-	+	+	-	-	-	-	-
19AR1257	ESR	89	-	-	-	-	-	-	-	-	-	-	-	-	-	-	-	-	-	-	-	-	-	-	-	-	-	+	-	+	+	+	+	+	+	+	+	+	-	+	+	-	+	+	-	-	-	-	-
19AR1259	ESR	71	-	-	-	-	-	-	-	-	-	-	-	-	-	-	-	-	-	-	-	-	-	-	-	-	-	+	-	+	+	+	+	+	+	+	+	+	-	+	+	-	+	+	-	-	-	-	-
19AR1261	ESR	77	-	-	-	-	-	-	-	-	-	-	-	-	-	-	-	-	-	-	-	-	-	-	-	-	-	+	-	-	+	-	+	+	+	-	+	-	-	+	+	-	+	+	-	-	-	-	-
19AR1262	ESR	86	-	-	-	-	-	-	-	-	-	-	-	-	-	-	-	-	-	-	-	-	-	-	-	-	-	+	-	+	+	+	+	+	+	+	+	+	-	+	+	-	+	+	-	-	-	-	-
19AR1264	ESR	72	-	-	-	-	-	+	-	+	-	+	-	-	-	-	+	-	-	-	-	-	-	-	-	-	-	+	-	+	+	+	+	+	+	+	+	-	-	+	+	-	+	+	-	-	+	-	-
19AR1265	ESR	73	-	-	-	-	-	+	-	+	-	+	-	+	-	-	-	-	-	-	-	-	-	-	-	-	-	+	-	-	-	-	-	-	-	-	-	-	-	+	+	-	+	+	-	-	+	-	-
19AR1266	ESR	80	-	-	-	-	-	+	-	+	-	+	-	+	+	-	-	-	-	-	-	-	-	-	-	-	-	+	-	+	+	+	+	+	+	+	+	-	-	+	+	-	+	+	-	-	+	-	-
19AR1267	ESR	76	-	-	-	-	-	-	-	-	-	-	-	-	-	-	-	-	-	-	-	-	-	-	-	-	-	+	-	+	+	+	+	+	+	+	+	+	-	+	+	-	+	+	-	-	-	-	-
19AR1268	ESR	78	-	-	-	-	-	-	-	-	-	-	-	-	-	-	-	-	-	-	-	-	-	-	-	-	-	+	-	+	+	+	+	+	+	+	+	-	-	+	+	-	+	+	-	-	-	-	-
19AR1270	ESR	89	-	-	-	-	-	-	-	-	-	-	-	-	-	-	-	-	-	-	-	-	-	-	-	-	-	+	-	+	+	+	+	+	+	+	+	+	-	+	+	-	+	+	-	-	-	-	-
19AR1272	ESR	76	-	-	-	-	-	-	-	-	-	-	-	-	-	-	-	-	-	-	-	-	-	-	-	-	-	+	-	+	+	+	+	+	+	+	+	+	-	+	+	-	+	+	-	-	-	-	-
19AR1273	ESR	75	-	-	-	-	-	-	-	-	-	-	-	-	-	-	-	-	-	-	-	-	-	-	-	-	-	+	-	-	+	+	+	+	+	-	+	-	-	+	+	-	+	+	-	-	-	-	-
19AR1281	ESR	98	-	-	-	-	-	+	-	+	-	-	-	+	-	+	-	-	-	-	-	-	-	-	-	-	-	+	-	-	+	-	+	+	+	-	+	-	-	+	+	-	+	+	-	-	+	-	-
19AR1286	ESR	81	-	-	-	-	-	-	-	-	-	-	-	-	-	-	-	-	-	-	-	-	-	-	-	-	-	+	-	+	+	+	+	+	+	+	+	-	-	+	+	-	+	+	-	-	-	-	-
19AR1288	ESR	76	-	-	-	-	-	-	-	-	-	-	-	-	-	-	-	-	-	-	-	-	-	-	-	-	-	+	-	+	+	+	+	+	+	+	+	-	-	+	+	-	+	+	-	-	-	-	-
19AR1290	ESR	85	-	-	-	-	-	-	-	-	-	-	-	-	-	-	-	-	-	-	-	-	-	-	-	-	-	+	-	-	+	-	+	+	+	-	+	-	-	+	+	-	+	+	-	-	-	-	-
19AR1291	ESR	78	-	-	-	-	-	-	-	-	-	-	-	-	-	-	-	-	-	-	-	-	-	-	-	-	-	+	-	+	+	+	+	+	+	+	+	-	-	+	+	-	+	+	-	-	-	-	-
19AR1294	ESR	97	-	-	-	-	-	-	-	-	-	-	-	-	-	-	-	-	-	-	-	-	-	-	-	-	-	+	-	-	+	-	+	+	+	-	+	-	-	+	+	-	+	+	-	-	-	-	-
19AR1295	ESR	89	-	-	-	-	-	-	-	-	-	-	-	-	-	-	-	-	-	-	-	-	-	-	-	-	-	+	-	+	+	+	+	+	+	+	+	+	-	+	+	-	+	+	-	-	-	-	-
19AR1301	ESR	102	-	-	-	-	-	-	-	-	-	-	-	-	-	-	-	-	-	-	-	-	-	-	-	-	-	+	-	+	+	+	+	+	+	+	+	+	-	+	+	-	+	+	-	-	-	-	-
19AR1304	ESR	83	-	-	-	-	-	-	-	-	-	-	-	-	-	-	-	-	-	-	-	-	-	-	-	-	-	+	-	-	+	-	+	+	+	-	+	-	-	+	+	-	+	+	-	-	-	-	-
19AR1305	ESR	79	-	-	-	-	+	-	-	-	-	-	-	-	-	-	-	-	-	-	-	-	-	-	-	-	-	+	+	+	+	+	+	+	+	+	+	-	-	+	+	-	+	+	-	-	-	-	-
19AR1309	ESR	94	-	-	-	-	-	-	-	+	-	+	-	-	-	-	-	-	-	-	-	-	-	-	-	-	-	+	-	-	+	-	+	+	+	-	+	-	-	+	+	-	+	+	-	-	+	+	-
19AR1310	ESR	75	-	-	-	-	-	-	-	-	-	-	-	-	-	-	-	-	-	-	-	-	-	-	-	-	-	+	-	+	+	+	+	+	+	+	+	-	-	+	+	-	+	+	-	-	-	-	-
19AR1313	ESR	79	-	-	-	-	-	-	-	-	-	-	-	-	-	-	-	-	-	-	-	-	-	-	-	-	-	+	-	+	+	+	+	+	+	+	+	-	-	+	+	-	+	+	-	-	-	-	-
19AR1314	ESR	51	-	-	-	-	-	-	-	-	-	-	-	-	-	-	-	-	-	-	-	-	-	-	-	-	-	+	-	-	-	-	-	-	-	-	-	-	-	+	+	-	+	+	-	-	-	-	-
19AR1315	ESR	84	-	-	-	-	-	-	-	-	-	-	-	-	-	-	-	-	-	-	-	-	-	-	-	-	-	+	-	-	+	-	+	+	+	-	+	-	-	+	+	-	+	+	-	-	-	-	-
19AR1316	ESR	86	-	-	-	-	-	-	-	-	-	-	-	-	-	-	-	-	-	-	-	-	-	-	-	-	-	+	-	+	+	+	+	+	+	+	+	-	-	+	+	-	+	+	-	-	-	-	-
19AR1317	ESR	100	-	-	-	-	-	-	-	-	-	-	-	-	-	-	-	-	-	-	-	-	-	-	-	-	-	+	-	+	+	+	+	+	+	+	+	+	-	+	+	-	+	+	-	-	-	-	-
19AR1319	ESR	80	-	-	-	-	-	-	-	-	-	-	-	-	-	-	-	-	-	-	-	-	-	-	-	-	-	+	+	-	+	-	+	+	+	-	+	-	-	+	+	-	+	+	-	-	-	-	-
19AR1321	ESR	89	-	-	-	-	-	-	-	-	-	-	-	-	-	-	-	-	-	-	-	-	-	-	-	-	-	+	-	+	+	+	+	+	+	+	+	-	-	+	+	-	+	+	-	-	-	-	-
19AR1325	ESR	86	-	-	-	-	-	+	-	+	-	-	-	-	-	-	-	-	-	-	-	-	-	-	-	-	-	+	-	+	+	+	+	+	+	+	+	-	-	+	+	-	+	+	-	-	+	-	-
19AR1326	ESR	76	-	-	-	-	-	+	-	+	-	+	-	+	-	-	-	-	-	-	-	-	-	-	-	-	-	+	-	+	+	+	+	+	+	+	+	-	-	+	+	-	+	+	-	-	+	-	-
19AR1327	ESR	79	-	-	-	-	-	-	-	-	-	-	-	-	-	-	-	-	-	-	-	-	-	-	-	-	-	+	-	+	+	+	+	+	+	+	+	-	-	+	+	-	+	+	-	-	-	-	-
19AR1329	ESR	94	-	-	-	-	-	-	-	-	-	-	-	-	-	-	-	-	-	-	-	-	-	-	-	-	-	+	-	+	+	+	+	+	+	+	+	+	-	+	+	-	+	+	-	-	-	-	-
19AR1332	ESR	78	-	-	-	-	-	+	-	+	-	+	-	-	-	-	+	-	-	-	-	-	-	-	-	-	-	+	-	+	+	+	+	+	+	+	+	-	-	+	+	-	+	+	-	-	+	-	-
19AR1333	ESR	76	-	-	-	-	-	-	-	-	-	-	-	-	-	-	-	-	-	-	-	-	-	-	-	-	-	+	-	+	+	+	+	+	+	+	+	-	-	+	+	-	+	+	-	-	-	-	-
19AR1335	ESR	94	-	-	-	-	-	-	-	-	-	-	-	-	-	-	-	-	-	-	-	-	-	-	-	-	-	+	-	+	+	+	+	+	+	+	+	+	-	+	+	-	+	+	-	-	-	-	-
19AR1337	ESR	92	-	-	-	-	-	-	-	-	-	-	-	-	-	-	-	-	-	-	-	-	-	-	-	-	-	+	-	+	+	+	+	+	+	+	+	+	-	+	+	-	+	+	-	-	-	-	-
19AR1338	ESR	95	-	-	-	-	-	-	-	-	-	-	-	-	-	-	-	-	-	-	-	-	-	-	-	-	-	+	-	+	+	+	+	+	+	+	+	+	-	+	+	-	+	+	-	-	-	-	-
19AR1340	ESR	83	-	-	-	-	-	-	-	-	-	-	-	-	-	-	-	-	-	-	-	-	-	-	-	-	-	+	-	+	+	+	+	+	+	+	+	-	-	+	+	-	+	+	-	-	-	-	-
19AR1342	ESR	84	-	-	-	-	-	+	-	+	-	+	-	-	-	-	-	-	-	-	-	-	-	-	-	-	-	+	-	+	+	+	+	+	+	+	+	-	-	+	+	-	+	+	+	+	+	-	-
19AR1343	ESR	74	-	-	-	-	-	-	-	-	-	-	-	-	-	-	-	-	-	-	-	-	-	-	-	-	-	+	-	-	+	+	+	+	+	-	+	-	-	+	+	-	+	+	-	-	-	-	-
19AR1344	ESR	76	-	-	-	-	-	-	-	-	-	-	-	-	-	-	-	-	-	-	-	-	-	-	-	-	-	+	-	+	+	+	+	+	+	+	+	-	-	+	+	-	+	+	-	-	-	-	-
19AR1345	ESR	88	-	-	-	-	-	-	-	-	-	-	-	-	-	-	-	-	-	-	-	-	-	-	-	-	-	+	-	+	+	+	+	+	+	+	+	+	-	+	+	-	+	+	-	-	-	-	-
19AR1346	ESR	85	-	-	-	-	-	+	-	+	-	+	-	-	-	-	+	-	-	-	-	-	-	-	-	-	-	+	-	+	+	+	+	+	+	+	+	-	-	+	+	-	+	+	-	-	+	-	-
19AR1348	ESR	76	-	-	-	-	-	-	-	-	-	-	-	+	-	-	-	+	-	-	-	-	-	-	-	-	-	+	-	-	+	-	+	+	+	-	+	-	-	+	+	-	+	+	-	-	-	+	+
19AR1349	ESR	96	-	-	-	-	-	-	-	-	-	-	-	-	-	-	-	-	-	-	-	-	-	-	-	-	-	+	-	+	+	+	+	+	+	+	+	+	-	+	+	-	+	+	-	-	-	-	-
19AR1351	ESR	77	-	-	-	-	-	-	-	-	-	-	-	-	-	-	-	-	-	-	-	-	-	-	-	-	-	+	-	+	+	+	+	+	+	+	+	-	-	+	+	-	+	+	-	-	-	-	-
19AR1352	ESR	77	-	-	-	-	-	+	-	+	-	+	-	+	-	-	-	-	-	-	-	-	-	-	-	-	-	+	-	+	+	+	+	+	+	+	+	-	-	+	+	-	+	+	-	-	+	-	-
19AR1353	ESR	77	-	-	-	-	-	-	-	+	-	+	-	-	-	-	-	-	-	-	-	-	-	-	-	-	-	+	+	+	+	+	+	+	+	+	+	-	-	+	+	-	+	+	+	+	+	+	-
19AR1354	ESR	74	-	-	-	-	-	+	-	+	-	+	-	+	+	-	-	-	-	-	-	-	-	-	-	-	-	+	-	+	+	+	+	+	+	+	+	-	-	+	+	-	+	+	-	-	+	-	-
19AR1355	ESR	67	-	-	-	-	-	-	-	-	-	-	-	-	-	-	-	-	-	-	-	-	-	-	-	-	-	+	-	-	-	-	-	-	-	-	-	-	-	+	-	-	+	+	-	-	-	-	-
19AR1356	ESR	89	-	-	-	-	-	-	-	-	-	-	-	-	-	-	-	-	-	-	-	-	-	-	-	-	-	+	-	+	+	+	+	+	+	+	+	+	-	+	+	-	+	+	-	-	-	-	-
19AR1359	ESR	89	-	-	-	-	-	-	-	-	-	-	-	-	-	-	-	-	-	-	-	-	-	-	-	-	-	+	-	+	+	+	+	+	+	+	+	+	-	+	+	-	+	+	-	-	-	-	-
19AR1369	ESR	79	-	-	-	-	-	-	-	-	-	-	-	-	-	-	-	-	-	-	-	-	-	-	-	-	-	+	-	+	+	+	+	+	+	+	+	-	-	+	+	-	+	+	-	-	-	-	-
19AR1370	ESR	75	-	-	-	-	-	-	-	-	-	-	-	-	-	-	-	-	-	-	-	-	-	-	-	-	-	+	-	+	+	+	+	+	+	+	+	-	-	+	+	-	+	+	-	-	-	-	-
19AR1371	ESR	84	-	-	-	-	-	-	-	-	-	-	-	-	-	-	-	-	-	-	-	-	-	-	-	-	-	+	-	-	+	-	+	+	+	-	+	-	-	+	+	-	+	+	-	-	-	-	-
19AR1372	ESR	65	-	-	-	-	-	-	-	-	-	-	-	-	-	-	-	-	-	-	-	-	-	-	-	-	-	+	-	-	-	-	+	+	+	-	-	-	-	+	+	-	+	+	-	-	-	-	-
19AR1374	ESR	72	-	-	-	-	-	-	+	-	+	-	+	-	-	-	-	-	+	-	-	-	-	-	-	-	-	+	-	-	-	-	-	-	-	-	-	-	-	+	+	-	+	+	-	-	-	-	-
19AR1376	ESR	83	-	-	-	-	-	-	-	-	-	-	-	-	-	-	-	-	-	-	-	-	-	-	-	-	-	+	-	-	+	-	+	+	+	-	+	-	-	+	+	-	+	+	-	-	-	-	-
19AR1377	ESR	90	-	-	-	-	-	-	-	-	-	-	-	-	-	-	+	+	-	-	-	-	-	-	-	-	-	+	-	-	+	-	+	+	+	-	+	-	-	+	+	-	+	+	-	-	+	-	-
19AR1379	ESR	78	-	-	-	-	-	-	-	-	-	-	-	-	-	-	-	-	-	-	-	-	-	-	-	-	-	+	-	+	+	+	+	+	+	+	+	-	-	+	+	-	+	+	-	-	-	-	-
19AR1380	ESR	75	-	-	-	-	-	-	-	-	-	-	-	-	-	-	-	-	-	-	-	-	-	-	-	-	-	+	-	+	+	+	+	+	+	+	+	-	-	+	+	-	+	+	-	-	-	-	-
19AR1400	ESR	82	-	-	-	-	-	-	-	-	-	-	-	-	-	-	-	-	-	-	-	-	-	-	-	-	-	+	-	+	+	+	+	+	+	+	+	-	-	+	+	-	+	+	-	-	-	-	-
19AR1402	ESR	89	-	-	-	-	-	-	-	-	-	-	-	-	-	-	-	-	-	-	-	-	-	-	-	-	-	+	-	+	+	+	+	+	+	+	+	+	-	+	+	-	+	+	-	-	-	-	-
19AR1404	ESR	73	-	-	-	-	-	-	-	-	-	-	-	-	-	-	-	-	-	-	-	-	-	-	-	-	-	+	-	+	+	+	+	+	+	+	+	-	-	+	+	-	+	+	-	-	-	-	-
19AR1406	ESR	85	-	-	-	-	-	-	-	+	-	+	-	-	-	-	-	-	-	-	-	-	-	-	-	-	-	+	-	-	+	-	+	+	-	-	+	-	-	+	+	-	+	+	-	-	+	+	-
19AR1407	ESR	73	-	-	-	-	-	-	-	-	-	-	-	-	-	-	-	-	-	-	-	-	-	-	-	-	-	+	-	+	+	+	+	+	+	+	+	-	-	+	+	-	+	+	-	-	-	-	-
19AR1408	ESR	70	-	-	-	-	-	-	-	+	-	-	-	-	-	-	+	-	-	-	-	-	-	-	-	-	-	+	-	+	+	+	+	+	+	+	+	-	-	+	+	-	+	+	-	-	+	-	-
19AR1409	ESR	79	-	-	-	-	-	-	-	-	-	-	-	-	-	-	-	-	-	-	-	-	-	-	-	-	-	+	-	+	+	+	+	+	+	+	+	-	-	+	+	-	+	+	-	-	-	-	-
19AR1410	ESR	79	-	-	-	-	-	-	-	-	-	-	-	-	-	-	-	-	-	-	-	-	-	-	-	-	-	+	-	+	+	+	+	+	+	+	+	-	-	+	+	-	+	+	-	-	-	-	-
19AR1411	ESR	79	-	-	-	-	-	-	-	-	-	-	-	-	-	-	-	-	-	-	-	-	-	-	-	-	-	+	-	+	+	+	+	+	+	+	+	-	-	+	+	-	+	+	-	-	-	-	-
19AR1412	ESR	102	-	-	-	-	-	-	-	-	-	-	-	-	-	-	-	-	-	-	-	-	-	-	-	-	-	+	-	-	+	-	+	+	+	-	+	-	-	+	+	-	+	+	-	-	-	-	-
19AR1413	ESR	74	-	-	-	-	+	-	-	-	-	-	-	-	-	-	-	-	-	-	-	-	-	+	+	+	+	+	+	-	-	-	+	+	+	-	+	-	-	+	+	-	+	+	-	-	-	-	-
19AR1414	ESR	68	-	-	-	-	-	-	-	-	-	-	-	-	-	-	-	-	-	-	-	-	-	-	-	-	-	+	-	+	+	+	+	+	+	+	+	-	-	+	+	-	+	+	-	-	-	-	-
19AR1416	ESR	78	-	-	-	-	-	-	-	-	-	-	-	-	-	-	-	-	-	-	-	-	-	-	-	-	-	+	-	-	+	-	+	+	+	-	+	-	-	+	+	-	+	+	-	-	-	-	-
19AR1418	ESR	80	-	-	-	-	-	-	-	-	-	-	-	-	-	-	-	-	-	-	-	-	-	-	-	-	-	+	-	-	+	-	+	+	+	-	+	-	-	+	+	-	+	+	-	-	-	-	-
19AR1420	ESR	88	-	-	-	-	-	-	-	-	-	-	-	-	-	-	-	-	-	-	-	-	-	-	-	-	-	+	-	+	+	+	+	+	+	+	+	+	-	+	+	-	+	+	-	-	-	-	-
19AR1421	ESR	95	-	-	-	-	+	-	-	-	-	-	-	-	-	-	-	-	-	+	+	+	+	-	-	-	-	+	-	-	+	-	+	+	+	-	+	-	-	+	+	-	+	+	-	-	-	-	-
19AR1422	ESR	75	-	-	-	-	-	-	-	-	-	-	-	-	-	-	-	-	-	-	-	-	-	-	-	-	-	+	-	+	+	+	+	+	+	+	+	-	-	+	+	-	+	+	-	-	-	-	-
19AR1423	ESR	75	-	-	-	-	-	-	-	-	-	-	-	-	-	-	-	-	-	-	-	-	-	-	-	-	-	+	-	+	+	+	+	+	+	+	+	-	-	+	+	-	+	+	-	-	-	-	-
19AR1425	ESR	89	-	-	-	-	-	-	-	-	-	-	-	-	-	-	-	-	-	-	-	-	-	-	-	-	-	+	-	+	+	+	+	+	+	+	+	+	-	+	+	-	+	+	-	-	-	-	-
19AR1426	ESR	86	-	-	-	-	-	+	-	+	-	-	-	+	-	+	-	-	-	-	-	-	-	-	-	-	-	+	-	-	+	-	+	+	+	-	+	-	-	+	+	-	+	+	-	-	+	-	-
19AR1428	ESR	84	-	-	-	-	-	-	-	+	-	-	-	-	-	-	+	+	-	-	-	-	-	-	-	-	-	+	-	+	+	+	+	+	+	+	+	-	-	+	+	-	+	+	-	-	+	-	-
19AR1429	ESR	73	-	-	-	-	-	-	-	-	-	-	-	-	-	-	-	-	-	-	-	-	-	-	-	-	-	+	-	+	+	+	+	+	+	+	+	-	-	+	+	-	+	+	-	-	-	-	-
19AR1431	ESR	74	-	-	-	-	-	-	-	-	-	-	-	-	-	-	-	-	-	-	-	-	-	-	-	-	-	+	-	+	+	+	+	+	+	+	+	-	-	+	+	-	+	+	-	-	-	-	-
19AR1433	ESR	50	-	-	-	-	-	-	-	-	-	-	-	-	-	-	-	-	-	-	-	-	-	-	-	-	-	-	-	-	-	-	-	-	-	-	-	-	-	+	+	-	+	+	-	-	-	-	-
19AR1434	ESR	83	-	-	-	-	-	-	-	-	-	-	-	-	-	-	-	-	-	-	-	-	-	-	-	-	-	+	-	+	+	+	+	+	+	+	+	+	-	+	+	-	+	+	-	-	-	-	-
19AR1436	ESR	76	-	-	-	-	-	-	-	-	-	-	-	-	-	-	-	-	-	-	-	-	-	-	-	-	-	+	-	+	+	+	+	+	+	+	+	+	-	+	+	-	+	+	-	-	-	-	-
19AR1438	ESR	92	-	-	-	-	-	-	-	-	-	-	-	-	-	-	-	-	-	-	-	-	-	-	-	-	-	+	-	+	+	+	+	+	+	+	+	+	-	+	+	-	+	+	-	-	-	-	-
19AR1441	ESR	94	-	-	-	-	-	-	-	-	-	-	-	-	-	-	-	-	-	-	-	-	-	-	-	-	-	+	-	-	+	-	+	+	+	-	+	-	-	+	+	-	+	+	-	-	-	-	-
19AR1442	ESR	83	-	-	-	-	-	-	-	-	-	-	-	-	-	-	-	-	-	-	-	-	-	-	-	-	-	+	-	+	+	+	+	+	+	+	+	+	-	+	+	-	+	+	-	-	-	-	-
19AR1443	ESR	76	-	-	-	-	-	-	-	-	-	-	-	+	-	-	-	+	-	-	-	-	-	-	-	-	-	+	-	-	+	-	+	+	+	-	+	-	-	+	+	-	+	+	-	-	-	+	+
19AR1444	ESR	64	-	-	-	-	-	-	-	-	-	-	-	-	-	-	-	-	-	-	-	-	-	-	-	-	-	+	-	+	+	+	+	+	+	+	+	-	-	+	+	-	+	+	-	-	-	-	-
19AR1445	ESR	83	-	-	-	-	-	-	-	-	-	-	-	-	-	-	-	-	-	-	-	-	-	-	-	-	-	+	-	-	+	-	+	+	+	-	+	-	-	+	+	-	+	+	-	-	-	-	-
19AR1446	ESR	56	-	-	-	-	-	-	-	-	-	-	-	-	-	-	-	-	-	-	-	-	-	-	-	-	-	+	-	+	+	+	+	+	+	+	+	-	-	+	+	-	+	+	-	-	-	-	-
19AR1447	ESR	88	-	-	-	-	-	-	-	-	-	-	-	-	-	-	-	-	-	-	-	-	-	-	-	-	-	+	-	+	+	+	+	+	+	+	+	+	-	+	+	-	+	+	-	-	-	-	-
19AR1451	ESR	100	-	-	-	-	-	-	-	-	-	-	-	-	-	-	-	-	-	-	-	-	-	-	-	-	-	+	-	+	+	+	+	+	+	+	+	+	-	+	+	-	+	+	-	-	-	-	-
19AR1453	ESR	71	-	-	-	-	-	-	-	-	-	-	-	-	-	-	-	-	-	-	-	-	-	-	-	-	-	-	-	-	-	-	-	-	-	-	-	-	-	+	+	-	+	+	-	-	-	-	-
19AR1454	ESR	74	-	-	-	-	-	-	-	-	-	-	-	-	-	-	-	-	-	-	-	-	-	-	-	-	-	+	-	+	+	+	+	+	+	+	+	-	-	+	+	-	+	+	-	-	-	-	-
19AR1455	ESR	88	-	-	-	-	-	-	-	-	-	-	-	-	-	-	-	-	-	-	-	-	-	-	-	-	-	+	-	-	-	-	+	+	+	-	+	-	-	+	+	-	+	+	-	-	-	-	-
19AR1456	ESR	79	-	-	-	-	-	-	-	-	-	-	-	-	-	-	-	-	-	-	-	-	-	-	-	-	-	+	+	+	+	+	+	+	+	+	+	+	-	+	+	-	+	+	-	-	-	-	-
19AR1475	ESR	84	-	-	-	-	+	-	-	-	-	-	-	+	-	-	-	+	-	-	-	-	-	-	-	-	-	+	+	-	+	-	+	+	+	-	+	-	-	+	+	-	+	+	-	-	-	+	+
19AR1477	ESR	72	-	-	-	-	-	+	-	+	-	-	-	-	-	-	-	-	-	-	-	-	-	-	-	-	-	+	-	-	-	-	-	-	-	-	-	-	-	+	+	-	+	+	-	-	+	-	-
19AR1478	ESR	84	-	-	-	-	-	+	-	+	-	+	-	+	+	-	-	-	-	-	-	-	-	-	-	-	-	+	-	+	+	+	+	+	+	+	+	-	-	+	+	-	+	+	-	-	+	-	-
19AR1479	ESR	89	-	-	-	-	-	-	-	-	-	-	-	-	-	-	-	-	-	-	-	-	-	-	-	-	-	+	-	+	+	+	+	+	+	+	+	+	-	+	+	-	+	+	-	-	-	-	-
19AR1495	ESR	93	-	-	-	-	-	-	-	-	-	-	-	-	-	-	-	-	-	-	-	-	-	-	-	-	-	+	-	-	+	-	+	+	+	-	+	-	-	+	+	-	+	+	-	-	-	-	-
19AR1574	ESR	88	-	-	-	-	-	-	-	-	-	-	-	-	-	-	-	-	-	-	-	-	-	-	-	-	-	+	-	+	+	+	+	+	+	+	+	+	-	+	+	-	+	+	-	-	-	-	-
19AR1576	ESR	88	-	-	-	-	-	-	-	-	-	-	-	-	-	-	-	-	-	-	-	-	-	-	-	-	-	+	-	+	+	+	+	+	+	+	+	+	-	+	+	-	+	+	-	-	-	-	-
19AR1579	ESR	74	-	-	-	-	-	-	-	-	-	-	-	-	-	-	-	-	-	-	-	-	-	-	-	-	-	+	-	+	+	+	+	+	+	+	+	-	-	+	+	-	+	+	-	-	-	-	-
19AR1582	ESR	84	-	-	-	-	-	-	-	-	-	-	-	-	-	-	-	-	-	-	-	-	-	-	-	-	-	+	-	+	+	+	+	+	+	+	+	-	-	+	+	-	+	+	-	-	-	-	-
19AR1583	ESR	92	-	-	-	-	-	-	-	-	-	-	-	-	-	-	-	-	-	-	-	-	-	-	-	-	-	+	-	+	+	+	+	+	+	+	+	+	-	+	+	-	+	+	-	-	-	-	-
19AR1588	ESR	89	-	-	-	-	-	-	-	-	-	-	-	-	-	-	-	-	-	-	-	-	-	-	-	-	-	+	-	+	+	+	+	+	+	+	+	+	-	+	+	-	+	+	-	-	-	-	-
19AR1594	ESR	85	-	-	-	-	-	+	-	+	-	-	-	+	-	+	-	-	-	-	-	-	-	-	-	-	-	+	-	-	+	-	+	+	+	-	+	-	-	+	+	-	+	+	-	-	+	-	-
19AR1595	ESR	79	-	-	-	-	-	-	-	-	-	-	-	-	-	-	-	-	-	-	-	-	-	-	-	-	-	+	-	+	+	+	+	+	+	+	+	-	-	+	+	-	+	+	-	-	-	-	-
AGR6711	QMRA	74	-	-	-	-	-	-	-	-	-	-	-	-	-	-	-	-	-	-	-	-	-	-	-	-	-	+	-	-	+	+	+	+	+	-	+	-	-	+	+	-	+	+	-	-	-	-	-
AGR6713	QMRA	72	-	-	-	-	-	-	-	-	-	-	-	-	-	-	-	-	-	-	-	-	-	-	-	-	-	+	-	-	-	-	+	+	+	-	-	-	-	+	+	-	+	+	-	-	-	-	-
AGR6714	QMRA	62	-	-	-	-	-	-	-	-	-	-	-	-	-	-	-	-	-	-	-	-	-	-	-	-	-	+	-	-	+	+	+	+	+	+	+	-	-	+	+	-	+	+	-	-	-	-	-
AGR6715	QMRA	83	-	-	-	-	-	-	-	-	-	-	-	-	-	-	-	-	-	-	-	-	-	-	-	-	-	+	-	+	+	+	+	+	+	+	+	+	-	+	+	-	+	+	-	-	-	-	-
AGR6717	QMRA	84	-	-	-	-	+	-	-	-	-	-	-	-	-	-	-	-	-	-	-	-	-	+	+	+	+	+	-	+	+	+	+	+	+	+	+	+	-	+	+	-	+	+	-	-	-	-	-
AGR6718	QMRA	78	-	-	-	-	-	-	-	-	-	-	-	-	-	-	-	-	-	-	-	-	-	-	-	-	-	+	-	-	+	-	+	+	+	-	+	-	-	+	+	-	+	+	-	-	-	-	-
AGR6720	QMRA	6	-	-	-	-	-	-	-	-	-	-	-	-	-	-	-	-	-	-	-	-	-	-	-	-	-	-	-	-	-	-	-	-	-	-	-	-	-	-	-	-	-	+	-	-	-	-	-
AGR6722	QMRA	77	-	-	-	-	-	-	-	-	-	-	-	-	-	-	-	-	-	-	-	-	-	-	-	-	-	+	-	-	-	-	+	+	+	-	-	-	-	+	+	-	+	+	-	-	-	-	-
AGR7341	QMRA	43	-	-	-	-	-	-	-	-	-	-	-	-	-	-	-	-	-	-	-	-	-	-	-	-	-	+	-	-	-	-	-	-	-	-	-	-	-	+	+	-	+	+	-	-	-	-	-
AGR7343	QMRA	38	-	-	-	-	-	-	-	-	-	-	-	-	-	-	-	-	-	-	-	-	-	-	-	-	-	+	-	-	-	-	-	-	-	-	-	-	-	+	+	-	+	+	-	-	-	-	-
AGR7344	QMRA	79	-	-	-	-	-	-	-	-	-	-	-	-	-	-	-	-	-	-	-	-	-	-	-	-	-	+	-	+	+	+	+	+	+	+	+	-	-	+	+	-	+	+	-	-	-	-	-
AGR7346	QMRA	21	-	-	-	-	-	-	-	-	-	-	-	-	-	-	-	-	-	-	-	-	-	-	-	-	-	-	-	-	-	-	-	-	-	-	-	-	-	-	-	-	-	-	-	-	-	-	-
AGR7348	QMRA	63	-	-	-	-	-	-	-	-	-	-	-	-	-	-	-	-	-	-	-	-	-	-	-	-	-	+	-	-	+	+	+	+	+	-	+	-	-	+	+	-	+	+	-	-	-	-	-
AGR7349	QMRA	79	-	-	-	-	-	-	-	-	-	-	-	-	-	-	-	-	-	-	-	-	-	-	-	-	-	+	-	-	+	-	+	+	+	-	+	-	-	+	+	-	+	+	-	-	-	-	-
AGR7351	QMRA	89	-	-	-	-	-	-	-	-	-	-	-	-	-	-	-	-	-	-	-	-	-	-	-	-	-	+	-	+	+	+	+	+	+	+	+	+	-	+	+	-	+	+	-	-	-	-	-
AGR7353	QMRA	10	-	-	-	-	-	-	-	-	-	-	-	-	-	-	-	-	-	-	-	-	-	-	-	-	-	-	-	-	-	-	-	-	-	+	-	-	-	+	-	-	-	-	-	-	-	-	-
AGR7355	QMRA	103	-	-	-	-	-	-	-	-	-	-	-	-	-	-	-	-	-	-	-	-	-	-	-	-	-	+	-	+	+	+	+	+	+	+	+	+	-	+	+	-	+	+	-	-	-	-	-
AGR7356	QMRA	76	-	-	-	-	-	-	-	-	-	-	-	-	-	-	-	-	-	-	-	-	-	-	-	-	-	+	-	+	+	+	+	+	+	+	+	-	-	+	+	-	+	+	-	-	-	-	-
AGR7358	QMRA	79	-	-	-	-	-	-	-	-	-	-	-	-	-	-	-	-	-	-	-	-	-	-	-	-	-	+	-	+	+	+	+	+	+	+	+	-	-	+	+	-	+	+	-	-	-	-	-
AGR7360	QMRA	21	-	-	-	-	-	-	-	-	-	-	-	-	-	-	-	-	-	-	-	-	-	-	-	-	-	-	-	-	-	-	-	-	-	+	-	-	-	+	+	+	+	+	-	-	-	-	-
AGR7361	QMRA	13	-	-	-	-	-	-	-	-	-	-	-	-	-	-	-	-	-	-	-	-	-	-	-	-	-	-	+	-	-	-	-	-	-	+	-	-	-	+	+	+	+	+	-	-	-	-	-
AGR7362	QMRA	89	-	-	-	-	-	-	-	-	-	-	-	-	-	-	-	-	-	-	-	-	-	-	-	-	-	+	-	+	+	+	+	+	+	+	+	+	-	+	+	-	+	+	-	-	-	-	-
AGR7364	QMRA	83	-	-	-	-	-	+	-	+	-	+	-	+	-	-	-	-	-	-	-	-	-	-	-	-	-	+	-	+	+	+	+	+	+	+	+	-	-	+	+	-	+	+	-	-	+	-	-
AGR7366	QMRA	50	-	-	-	-	-	-	-	-	-	-	-	-	-	-	-	-	-	-	-	-	-	-	-	-	-	-	-	-	-	-	-	-	-	-	-	-	-	+	+	-	+	+	-	-	-	-	-
AGR7368	QMRA	83	-	-	-	-	-	-	-	-	-	-	-	-	-	-	-	-	-	-	-	-	-	-	-	-	-	+	-	+	+	+	+	+	+	+	+	+	-	+	+	-	+	+	-	-	-	-	-
AGR7370	QMRA	21	-	-	-	-	-	-	-	-	-	-	-	-	-	-	-	-	-	-	-	-	-	-	-	-	-	-	-	-	-	-	-	-	-	-	-	-	-	-	-	-	-	-	-	-	-	-	-
AGR7372__	QMRA	10	-	-	-	-	-	-	-	-	-	-	-	-	-	-	-	-	-	-	-	-	-	-	-	-	-	-	-	-	-	-	-	-	-	-	-	-	-	-	-	-	-	-	-	-	-	-	-
AGR7373	QMRA	57	-	-	-	-	-	-	-	-	-	-	-	-	-	-	-	-	-	-	-	-	-	-	-	-	-	+	+	-	+	-	+	+	+	-	+	-	-	+	+	-	+	+	-	-	-	-	-
AGR7374	QMRA	87	-	-	-	-	-	-	-	+	-	+	-	-	-	-	-	-	-	-	-	-	-	-	-	-	-	+	-	-	+	-	+	+	+	-	+	-	-	+	+	-	+	+	-	-	+	+	-
AGR7375	QMRA	67	-	-	-	-	-	-	-	-	-	-	-	-	-	-	-	-	-	-	-	-	-	-	-	-	-	+	-	-	+	+	+	+	+	-	+	-	-	+	+	-	+	+	-	-	-	-	-
AGR7376	QMRA	66	-	-	-	-	-	-	-	-	-	-	-	-	-	-	-	-	-	-	-	-	-	-	-	-	-	+	-	-	+	+	+	+	+	-	+	-	-	+	+	-	+	+	-	-	-	-	-
AGR7377	QMRA	58	-	-	-	-	-	-	-	-	-	-	-	-	-	-	-	-	-	-	-	-	-	-	-	-	-	-	-	-	-	-	-	-	-	-	-	-	-	+	+	-	+	+	-	-	-	-	-
AGR7379	QMRA	21	-	-	-	-	-	-	-	-	-	-	-	-	-	-	-	-	-	-	-	-	-	-	-	-	-	-	-	-	-	-	-	-	-	-	-	-	-	-	-	-	-	-	-	-	-	-	-
AGR7380	QMRA	84	-	-	-	-	-	-	-	-	-	-	-	+	-	+	-	-	-	-	-	-	-	-	-	-	-	+	-	-	+	-	+	+	+	-	+	-	-	+	+	-	+	+	-	-	+	-	-
AGR7381	QMRA	74	-	-	-	-	+	-	-	-	-	-	-	-	-	-	-	-	-	-	-	-	-	+	+	+	+	+	+	-	-	-	+	+	+	-	+	-	-	+	+	-	+	+	-	-	-	-	-
AGR7382	QMRA	76	-	-	-	-	-	-	-	-	-	-	-	-	-	-	-	-	-	-	-	-	-	-	-	-	-	+	-	+	+	+	+	+	+	+	+	-	-	+	+	-	+	+	-	-	-	-	-
AGR7383	QMRA	53	-	-	-	-	-	-	-	-	-	-	-	-	-	-	-	-	-	-	-	-	-	-	-	-	-	-	+	-	-	-	-	-	-	-	-	-	-	+	+	-	+	+	-	-	-	-	-
AGR7385__	QMRA	16	-	-	-	-	-	-	-	-	-	-	-	-	-	-	-	-	-	-	-	-	-	-	-	-	-	-	-	-	-	-	-	-	-	-	-	-	-	-	-	-	-	-	-	-	-	-	-
AGR7386	QMRA	89	-	-	-	-	-	-	-	-	-	-	-	-	-	-	-	-	-	-	-	-	-	-	-	-	-	+	-	+	+	+	+	+	+	+	+	+	-	+	+	-	+	+	-	-	-	-	-
AGR7387	QMRA	50	-	-	-	-	-	-	-	-	-	-	-	-	-	-	-	-	-	-	-	-	-	-	-	-	-	+	-	-	-	-	-	-	-	-	-	-	-	+	+	-	+	+	-	-	-	-	-
AGR7388	QMRA	77	-	-	-	-	-	-	-	+	-	+	-	-	-	-	-	-	-	-	-	-	-	-	-	-	-	+	-	-	+	+	+	+	+	-	+	-	-	+	+	-	+	+	-	-	+	+	-
AGR7389	QMRA	89	-	-	-	-	-	-	-	-	-	-	-	-	-	-	-	-	-	-	-	-	-	-	-	-	-	+	-	+	+	+	+	+	+	+	+	-	-	+	+	-	+	+	-	-	-	-	-
AGR7390	QMRA	77	-	-	-	-	-	-	-	-	-	-	-	-	-	-	-	-	-	-	-	-	-	-	-	-	-	+	-	-	+	-	+	+	+	-	+	-	-	+	+	-	+	+	-	-	-	-	-
EH0001a	MidCentral	76	-	-	-	-	-	-	-	-	-	-	-	+	-	-	-	+	-	-	-	-	-	-	-	-	-	+	-	-	+	-	+	+	+	-	+	-	-	+	+	-	+	+	-	-	-	+	+
EH0002a	MidCentral	81	-	-	-	-	-	-	-	-	-	-	-	-	-	-	-	-	-	-	-	-	-	-	-	-	-	+	-	-	+	+	+	+	+	-	+	-	-	+	+	-	+	+	-	-	-	-	-
EH0003a	MidCentral	87	-	-	-	-	-	+	-	+	-	+	-	-	-	-	+	-	-	-	-	-	-	-	-	-	-	+	+	-	+	-	+	+	+	-	+	-	-	+	+	-	+	+	-	-	+	-	-
EH0006a	MidCentral	72	-	-	-	-	-	-	-	-	-	-	-	-	-	-	-	-	-	-	-	-	-	-	-	-	-	+	-	-	+	+	+	+	+	-	+	-	-	+	+	-	+	+	-	-	-	-	-
EH0007a	MidCentral	83	-	-	-	-	-	-	-	-	-	-	-	-	-	-	-	-	-	-	-	-	-	-	-	-	-	+	+	-	-	+	+	+	+	-	+	-	-	+	+	-	+	+	-	-	-	-	-
EH0008a	MidCentral	83	-	-	-	-	-	-	-	-	-	-	-	-	-	-	-	-	-	-	-	-	-	-	-	-	-	+	-	+	+	+	+	+	+	+	+	+	-	+	+	-	+	+	-	-	-	-	-
EH0009a	MidCentral	102	-	-	-	-	-	-	-	-	-	-	-	-	-	-	-	-	-	-	-	-	-	-	-	-	-	+	-	+	+	+	+	+	+	+	+	+	-	+	+	-	+	+	-	-	-	-	-
EH0010a	MidCentral	87	-	-	-	-	-	+	-	+	-	+	-	-	-	-	+	-	-	-	-	-	-	-	-	-	-	+	+	-	+	-	+	+	+	-	+	-	-	+	+	-	+	+	-	-	+	-	-
EH0011a	MidCentral	80	-	-	-	-	-	-	-	-	-	-	-	-	-	-	-	-	-	-	-	-	-	-	-	-	-	+	-	+	+	+	+	+	+	+	+	-	-	+	+	-	+	+	-	-	-	-	-
EH0012a	MidCentral	75	-	-	-	-	-	-	-	-	-	-	-	-	-	-	-	-	-	-	-	-	-	-	-	-	-	+	-	+	+	+	+	+	+	+	+	?	-	+	+	-	+	+	-	-	-	-	-
EH0013a	MidCentral	90	-	-	-	-	-	-	-	-	-	-	-	-	-	-	-	-	-	-	-	-	-	-	-	-	-	+	-	-	+	-	+	+	+	-	+	-	-	+	+	-	+	+	-	-	-	-	-
EH0014a	MidCentral	84	-	-	-	-	-	-	-	-	-	-	-	-	-	-	-	-	-	-	-	-	-	-	-	-	-	+	-	+	+	+	+	+	+	+	+	-	-	+	+	-	+	+	-	-	-	-	-
EH0015a	MidCentral	78	-	-	-	-	-	-	-	-	-	-	-	-	-	-	-	-	-	-	-	-	-	-	-	-	-	+	-	-	+	-	+	+	+	-	+	-	-	+	+	-	+	+	-	-	-	-	-
EH0016a	MidCentral	98	-	-	-	-	-	-	-	-	-	-	-	-	-	-	-	-	-	-	-	-	-	-	-	-	-	+	-	+	+	+	+	+	+	+	+	+	-	+	+	-	+	+	-	-	-	-	-
EH0018a	MidCentral	100	-	-	-	-	-	-	-	-	-	-	-	-	-	-	-	-	-	-	-	-	-	-	-	-	-	+	-	+	+	+	+	+	+	+	+	?	-	+	+	-	+	+	-	-	-	-	-
EH0019a	MidCentral	79	-	-	-	-	-	-	-	-	-	-	-	-	-	-	-	-	-	-	-	-	-	-	-	-	-	+	-	+	+	+	+	+	+	+	+	-	-	+	+	-	+	+	-	-	-	-	-
EH0020a	MidCentral	87	-	-	-	-	-	-	-	-	-	-	-	-	-	-	-	-	-	-	-	-	-	-	-	-	-	+	-	+	+	+	+	+	+	+	+	?	-	+	+	-	+	+	-	-	-	-	-
EH0021a	MidCentral	102	-	-	-	-	-	-	-	-	-	-	-	-	-	-	-	-	-	-	-	-	-	-	-	-	-	+	-	+	+	+	+	+	+	+	+	+	-	+	+	-	+	+	-	-	-	-	-
EH0022a	MidCentral	77	-	-	-	-	-	-	-	+	-	+	-	-	-	-	-	-	-	-	-	-	-	-	-	-	-	+	-	-	-	-	-	-	-	-	-	-	-	+	+	-	+	+	-	-	+	+	-
EH0023a	MidCentral	63	-	-	-	-	-	-	-	-	-	-	-	-	-	-	-	-	-	-	-	-	-	-	-	-	-	+	-	+	+	+	+	+	+	+	+	-	-	+	+	-	+	+	-	-	-	-	-
EH0024a	MidCentral	79	-	-	-	-	-	-	-	-	-	-	-	-	-	-	-	-	-	-	-	-	-	-	-	-	-	+	-	+	+	+	+	+	+	+	+	-	-	+	+	-	+	+	-	-	-	-	-
EH0025a	MidCentral	98	-	-	-	-	-	-	-	-	-	-	-	-	-	-	-	-	-	-	-	-	-	-	-	-	-	+	-	+	+	+	+	+	+	+	+	-	-	+	+	-	+	+	-	-	-	-	-
EH0026a	MidCentral	63	-	-	-	-	-	-	-	-	-	-	-	-	-	-	-	-	-	-	-	-	-	-	-	-	-	+	-	+	+	+	+	+	+	+	+	-	-	+	+	-	+	+	-	-	-	-	-
EH0027a	MidCentral	81	-	-	-	-	-	-	-	-	-	-	-	-	-	-	-	-	-	-	-	-	-	-	-	-	-	+	-	-	+	-	+	+	+	-	+	-	-	+	+	-	+	+	-	-	-	-	-
EH0029a	MidCentral	96	-	-	-	-	-	-	-	-	-	-	-	-	-	-	-	-	-	-	-	-	-	-	-	-	-	+	-	-	+	-	+	+	+	-	+	-	-	+	+	-	+	+	-	-	-	-	-
EH0030a	MidCentral	83	-	-	-	-	-	-	-	-	-	-	-	-	-	-	-	-	-	-	-	-	-	-	-	-	-	+	-	+	+	+	+	+	+	+	+	+	-	+	+	-	+	+	-	-	-	-	-
EH0031a	MidCentral	90	-	-	-	-	-	-	-	-	-	-	-	-	-	-	-	-	-	-	-	-	-	-	-	-	-	+	-	+	+	+	+	+	+	+	+	+	-	+	+	-	+	+	-	-	-	-	-
EH0033a	MidCentral	76	-	-	-	-	-	-	-	-	-	-	-	-	-	-	-	-	-	-	-	-	-	-	-	-	-	+	-	+	+	+	+	+	+	+	+	-	-	+	+	-	+	+	-	-	-	-	-
EH0034a	MidCentral	79	-	-	-	-	-	-	-	+	-	+	-	-	-	-	-	-	-	-	-	-	-	-	-	-	-	+	-	-	-	-	-	-	-	-	-	-	-	+	+	-	+	+	-	-	+	+	-
EH0035a	MidCentral	76	-	-	-	-	-	-	-	-	-	-	-	-	-	-	-	-	-	-	-	-	-	-	-	-	-	+	-	+	+	+	+	+	+	+	+	-	-	+	+	-	+	+	-	-	-	-	-
EH0036a	MidCentral	79	-	-	-	-	-	-	-	-	-	-	-	-	-	-	-	-	-	-	-	-	-	-	-	-	-	+	+	+	+	+	+	+	+	+	+	+	-	+	+	-	+	+	-	-	-	-	-
EH0037a	MidCentral	79	-	-	-	-	-	-	-	-	-	-	-	-	-	-	-	-	-	-	-	-	-	-	-	-	-	+	-	+	+	+	+	+	+	+	+	-	-	+	+	-	+	+	-	-	-	-	-
EH0038a	MidCentral	75	-	-	-	-	-	+	-	+	-	+	-	+	+	-	-	-	-	-	-	-	-	-	-	-	-	+	-	+	+	+	+	+	+	+	+	-	-	+	+	-	+	+	-	-	+	-	-
EH0039a	MidCentral	102	-	-	-	-	-	-	-	-	-	-	-	-	-	-	-	-	-	-	-	-	-	-	-	-	-	+	-	+	+	+	+	+	+	+	+	+	-	+	+	-	+	+	-	-	-	-	-
EH0040a	MidCentral	83	-	-	-	-	-	+	-	+	-	+	-	+	-	-	-	-	-	-	-	-	-	-	-	-	-	+	-	+	+	+	+	+	+	+	+	-	-	+	+	-	+	+	-	-	+	-	-
EH0041a	MidCentral	93	-	-	-	-	-	-	-	-	-	-	-	-	-	-	-	-	-	-	-	-	-	-	-	-	-	+	-	+	+	+	+	+	+	+	+	+	-	+	+	-	+	+	-	-	-	-	-
EH0043a	MidCentral	76	-	-	-	-	-	-	-	-	-	-	-	-	-	-	-	-	-	-	-	-	-	-	-	-	-	+	-	+	+	+	+	+	+	+	+	-	-	+	+	-	+	+	-	-	-	-	-
EH0044a	MidCentral	82	-	-	-	-	-	-	-	-	-	-	-	-	-	-	-	-	-	-	-	-	-	-	-	-	-	+	+	+	+	+	+	+	+	+	+	-	-	+	+	-	+	+	-	-	-	-	-
EH0045a	MidCentral	67	-	-	-	-	-	-	-	-	-	-	-	-	-	-	-	-	-	-	-	-	-	-	-	-	-	+	-	+	+	+	+	+	+	+	+	-	-	+	+	-	+	+	-	-	-	-	-
EH0046a	MidCentral	76	-	-	-	-	-	-	-	-	-	-	-	-	-	-	-	-	-	-	-	-	-	-	-	-	-	+	-	+	+	+	+	+	+	+	+	-	-	+	+	-	+	+	-	-	-	-	-
EH0047a	MidCentral	84	-	-	-	-	+	-	-	-	-	-	-	-	-	-	-	-	-	-	-	-	-	+	+	+	+	+	+	-	+	-	+	+	+	-	+	-	-	+	+	-	+	+	-	-	-	-	-
EH0049a	MidCentral	74	-	-	-	-	-	-	-	-	-	-	-	-	-	-	-	-	-	-	-	-	-	-	-	-	-	+	-	+	+	+	+	+	+	+	+	-	-	+	+	-	+	+	-	-	-	-	-
EH0050a	MidCentral	83	-	-	-	-	-	-	-	-	-	-	-	-	-	-	-	-	-	-	-	-	-	-	-	-	-	+	+	+	+	+	+	+	+	+	+	-	-	+	+	-	+	+	-	-	-	-	-
EH0052a	MidCentral	94	-	-	-	-	-	-	-	-	-	-	-	-	-	-	-	-	-	-	-	-	-	-	-	-	-	+	-	-	+	-	+	+	+	-	+	-	-	+	+	-	+	+	-	-	-	-	-
EH0053a	MidCentral	82	-	-	-	-	-	-	-	-	-	-	-	-	-	-	-	-	-	-	-	-	-	-	-	-	-	+	-	+	+	+	+	+	+	+	+	-	-	+	+	-	+	+	-	-	-	-	-
EH0054a	MidCentral	83	-	-	-	-	-	-	-	+	-	+	-	+	-	-	-	-	-	-	-	-	-	-	-	-	-	+	+	+	+	+	+	+	+	+	+	-	-	+	+	-	+	+	-	-	+	+	-
EH0055a	MidCentral	84	-	-	-	-	-	-	-	-	-	-	-	-	-	-	-	-	-	-	-	-	-	-	-	-	-	+	+	+	+	+	+	+	+	+	+	-	-	+	+	-	+	+	-	-	-	-	-
EH0056a	MidCentral	79	-	-	-	-	-	-	-	-	-	-	-	-	-	-	-	-	-	-	-	-	-	-	-	-	-	+	-	+	+	+	+	+	+	+	+	-	-	+	+	-	+	+	-	-	-	-	-
EH0057a	MidCentral	87	-	-	-	-	-	-	-	-	-	-	-	-	-	-	-	-	-	-	-	-	-	-	-	-	-	+	-	+	+	+	+	+	+	+	+	+	-	+	+	-	+	+	-	-	-	-	-
EH0058a	MidCentral	93	-	-	-	-	-	-	-	-	-	-	-	-	-	-	-	-	-	-	-	-	-	-	-	-	-	+	-	-	+	-	+	+	+	-	+	-	-	+	+	-	+	+	-	-	-	-	-
EH0059a	MidCentral	55	-	-	-	-	-	-	-	-	-	-	-	-	-	-	-	-	-	-	-	-	-	-	-	-	-	+	-	+	+	+	+	+	+	+	+	-	-	+	+	-	+	+	-	-	-	-	-
EH0060a	MidCentral	76	-	-	-	-	-	-	-	-	-	-	-	-	-	-	-	-	-	-	-	-	-	-	-	-	-	+	-	+	+	+	+	+	+	+	+	-	-	+	+	-	+	+	-	-	-	-	-
EH0062a	MidCentral	74	-	-	-	-	-	-	-	-	-	-	-	-	-	-	-	-	-	-	-	-	-	-	-	-	-	+	-	-	+	+	+	+	+	-	+	-	-	+	+	-	+	+	-	-	-	-	-
EH0065a	MidCentral	82	-	-	-	-	-	-	-	-	-	-	-	-	-	-	-	-	-	-	-	-	-	-	-	-	-	+	-	-	+	-	+	+	+	-	+	-	-	+	+	-	+	+	-	-	-	-	-
EH0066a	MidCentral	94	-	-	-	-	-	-	-	-	-	-	-	-	-	-	-	-	-	-	-	-	-	-	-	-	-	+	-	-	+	-	+	+	+	-	+	-	-	+	+	-	+	+	-	-	-	-	-
EH0068a	MidCentral	91	-	-	-	-	-	-	-	-	-	-	-	-	-	-	-	-	-	-	-	-	-	-	-	-	-	+	+	+	+	+	+	+	+	+	+	+	-	+	+	-	+	+	-	-	-	-	-
EH0069a	MidCentral	90	-	-	-	-	-	-	-	-	-	-	-	-	-	-	-	-	-	-	-	-	-	-	-	-	-	+	-	+	+	+	+	+	+	+	+	+	-	+	+	-	+	+	-	-	-	-	-
EH0070a	MidCentral	80	-	-	-	-	-	-	-	-	-	-	-	-	-	-	-	-	-	-	-	-	-	-	-	-	-	+	-	-	+	+	+	+	+	-	+	-	-	+	+	-	+	+	-	-	-	-	-
EH0072a	MidCentral	74	-	-	-	-	-	-	-	-	-	-	-	-	-	-	-	-	-	-	-	-	-	-	-	-	-	+	-	-	+	+	+	+	+	-	+	-	-	+	+	-	+	+	-	-	-	-	-
EH0073a	MidCentral	82	-	-	-	-	-	-	-	+	-	+	-	+	-	-	-	-	-	-	-	-	-	-	-	-	-	+	+	+	+	+	+	+	+	+	+	-	-	+	+	-	+	+	-	-	+	+	-
EH0075a	MidCentral	90	-	-	-	-	-	-	-	-	-	-	-	-	-	-	-	-	-	-	-	-	-	-	-	-	-	+	-	+	+	+	+	+	+	+	+	+	-	+	+	-	+	+	-	-	-	-	-
EH0076a	MidCentral	86	-	-	-	-	-	+	-	+	-	+	-	-	-	-	+	-	-	-	-	-	-	-	-	-	-	+	+	-	+	-	+	+	+	-	+	-	-	+	+	-	+	+	-	-	+	-	-
EH0077a	MidCentral	102	-	-	-	-	-	-	-	-	-	-	-	-	-	-	-	-	-	-	-	-	-	-	-	-	-	+	-	+	+	+	+	+	+	+	+	+	-	+	+	-	+	+	-	-	-	-	-
EH0078a	MidCentral	76	-	-	-	-	-	-	-	-	-	-	-	-	-	-	-	-	-	-	-	-	-	-	-	-	-	+	-	+	+	+	+	+	+	+	+	+	-	+	+	-	+	+	-	-	-	-	-
EH0079a	MidCentral	101	-	-	-	-	-	-	-	-	-	-	-	-	-	-	-	-	-	-	-	-	-	-	-	-	-	+	-	+	+	+	+	+	+	+	+	-	-	+	+	-	+	+	-	-	-	-	-
EH0080a	MidCentral	64	-	-	-	-	-	-	-	-	-	-	-	-	-	-	-	-	-	-	-	-	-	-	-	-	-	+	-	-	+	-	+	+	+	-	+	-	-	+	+	-	-	+	-	-	-	-	-
EH0081a	MidCentral	48	-	-	-	-	-	-	-	-	-	-	-	-	-	-	-	-	-	-	-	-	-	-	-	-	-	-	-	-	-	-	-	-	-	-	-	-	-	+	+	-	+	+	-	-	-	-	-
EH0082a	MidCentral	92	-	-	-	-	-	-	-	-	-	-	-	-	-	-	-	-	-	-	-	-	-	-	-	-	-	+	-	-	+	-	+	+	+	-	+	-	-	+	+	-	+	+	-	-	-	-	-
EH0083a	MidCentral	70	-	-	-	-	-	-	-	-	-	-	-	-	-	-	-	-	-	-	-	-	-	-	-	-	-	+	-	+	+	+	+	+	+	+	+	+	-	+	+	-	+	+	-	-	-	-	-
EH0084a	MidCentral	66	-	-	-	-	-	-	-	-	-	-	-	-	-	-	-	-	-	-	-	-	-	-	-	-	-	+	-	+	+	+	+	+	+	+	+	-	-	+	+	-	+	+	-	-	-	-	-
EH0085a	MidCentral	83	-	-	-	-	-	-	-	-	-	-	-	-	-	-	-	-	-	-	-	-	-	-	-	-	-	+	-	+	+	+	+	+	+	+	+	-	-	+	+	-	+	+	-	-	-	-	-
EH0086a	MidCentral	84	-	-	-	-	-	-	-	-	-	-	-	-	-	-	-	-	-	-	-	-	-	-	-	-	-	+	-	+	+	+	+	+	+	+	+	-	-	+	+	-	+	+	-	-	-	-	-
EH0087a	MidCentral	79	-	-	-	-	-	-	-	-	-	-	-	-	-	-	-	-	-	-	-	-	-	-	-	-	-	+	-	+	+	+	+	+	+	+	+	-	-	+	+	-	+	+	-	-	-	-	-
EH0088a	MidCentral	52	-	-	-	-	-	-	-	-	-	-	-	-	-	-	-	-	-	-	-	-	-	-	-	-	-	+	-	-	-	-	-	-	-	-	-	-	-	+	+	-	+	+	-	-	-	-	-
EH0089a	MidCentral	77	-	-	-	-	-	-	-	-	-	-	-	-	-	-	-	-	-	-	-	-	-	-	-	-	-	+	-	-	+	+	+	+	+	-	+	-	-	+	+	-	+	+	-	-	-	-	-
EH0090a	MidCentral	87	-	-	-	-	-	-	-	-	-	-	-	-	-	-	-	-	-	-	-	-	-	-	-	-	-	+	-	+	+	+	+	+	+	+	+	?	-	+	+	-	+	+	-	-	-	-	-
EH0092a	MidCentral	76	-	-	-	-	-	-	-	-	-	-	-	-	-	-	-	-	-	-	-	-	-	-	-	-	-	+	-	+	+	+	+	+	+	+	+	+	-	+	+	-	+	+	-	-	-	-	-
EH0093a	MidCentral	80	-	-	-	-	-	+	-	+	-	+	-	-	-	-	+	-	-	-	-	-	-	-	-	-	-	+	-	-	+	+	+	+	+	-	+	-	-	+	+	-	+	+	-	-	+	-	-
EH0094a	MidCentral	75	-	-	-	-	-	-	-	-	-	-	-	-	-	-	-	-	-	-	-	-	-	-	-	-	-	+	-	+	+	+	+	+	+	+	+	-	-	+	+	-	+	+	-	-	-	-	-
EH0095a	MidCentral	75	-	-	-	-	-	-	-	-	-	-	-	-	-	-	-	-	-	-	-	-	-	-	-	-	-	+	-	+	+	+	+	+	+	+	+	-	-	+	+	-	+	+	-	-	-	-	-
EH0096a	MidCentral	81	-	-	-	-	-	+	-	+	-	+	-	+	-	-	-	-	-	-	-	-	-	-	-	-	-	+	-	+	+	+	+	+	+	+	+	-	-	?	+	-	+	+	-	-	+	-	-
EH0097a	MidCentral	79	-	-	-	-	-	-	-	-	-	-	-	-	-	-	-	-	-	-	-	-	-	-	-	-	-	+	-	+	+	+	+	+	+	+	+	-	-	+	+	-	+	+	-	-	-	-	-
EH0098a	MidCentral	76	-	-	-	-	-	-	-	-	-	-	-	-	-	-	-	-	-	-	-	-	-	-	-	-	-	+	-	+	+	+	+	+	+	+	+	-	-	+	+	-	+	+	-	-	-	-	-
EH0100a	MidCentral	99	-	-	-	-	-	-	-	-	-	-	-	-	-	-	-	-	-	-	-	-	-	-	-	-	-	+	-	+	+	+	+	+	+	+	+	-	-	+	+	-	+	+	-	-	-	-	-
EH0102a	MidCentral	76	-	-	-	-	-	-	-	-	-	-	-	-	-	-	-	-	-	-	-	-	-	-	-	-	-	+	-	+	+	+	+	+	+	+	+	-	-	+	+	-	+	+	-	-	-	-	-
EH0104a	MidCentral	76	-	-	-	-	-	-	-	-	-	-	-	-	-	-	-	-	-	-	-	-	-	-	-	-	-	+	-	+	+	+	+	+	+	+	+	-	-	+	+	-	+	+	-	-	-	-	-
EH0105a	MidCentral	94	-	-	-	-	-	-	-	-	-	-	-	-	-	-	-	-	-	-	-	-	-	-	-	-	-	+	-	-	+	-	+	+	+	-	+	-	-	+	+	-	+	+	-	-	-	-	-
EH0107a	MidCentral	78	-	-	-	-	-	-	-	-	-	-	-	-	-	-	-	-	-	-	-	-	-	-	-	-	-	+	-	+	+	+	+	+	+	+	+	-	-	+	+	-	+	+	-	-	-	-	-
EH0108a	MidCentral	88	-	-	-	-	-	-	-	-	-	-	-	-	-	-	-	-	-	-	-	-	-	-	-	-	-	+	-	+	+	+	+	+	+	+	+	+	-	+	+	-	+	+	-	-	-	-	-
EH0109a	MidCentral	81	-	-	-	-	-	-	-	-	-	-	-	-	-	-	-	-	-	-	-	-	-	-	-	-	-	+	-	-	+	+	+	+	+	-	+	-	-	+	+	-	+	+	-	-	-	-	-
EH0111a	MidCentral	79	-	-	-	-	-	-	-	-	-	-	-	-	-	-	-	-	-	-	-	-	-	-	-	-	-	+	-	+	+	+	+	+	+	+	+	-	-	+	+	-	+	+	-	-	-	-	-
EH0112a	MidCentral	83	-	-	-	-	-	+	-	+	-	+	-	-	-	-	+	-	-	-	-	-	-	-	-	-	-	+	-	+	+	+	+	+	+	+	+	-	-	+	+	-	+	+	-	-	+	-	-
EH0113a	MidCentral	79	-	-	-	-	-	-	-	-	-	-	-	-	-	-	-	-	-	-	-	-	-	-	-	-	-	+	-	-	+	+	+	+	+	-	+	-	-	+	+	-	+	+	-	-	-	-	-
EH0114a	MidCentral	90	-	-	-	-	-	-	-	-	-	-	-	-	-	-	-	-	-	-	-	-	-	-	-	-	-	+	-	-	+	-	+	+	+	-	+	-	-	+	+	-	+	+	-	-	-	-	-
EH0115a	MidCentral	68	-	-	-	-	-	-	-	-	-	-	-	-	-	-	-	-	-	-	-	-	-	-	-	-	-	+	-	-	-	-	+	+	+	-	+	-	-	+	+	-	+	+	-	-	-	-	-
EH0116a	MidCentral	76	-	-	-	-	-	-	-	-	-	-	-	-	-	-	-	-	-	-	-	-	-	-	-	-	-	+	-	+	+	+	+	+	+	+	+	-	-	+	+	-	+	+	-	-	-	-	-
EH0117a	MidCentral	83	-	-	-	-	-	+	-	+	-	-	-	+	-	+	-	-	-	-	-	-	-	-	-	-	-	+	-	-	+	-	+	+	+	-	+	-	-	+	+	-	+	+	-	-	+	-	-
EH0118a	MidCentral	84	-	-	-	-	-	+	-	+	-	-	-	+	-	+	-	-	-	-	-	-	-	-	-	-	-	+	-	-	+	-	+	+	+	-	+	-	-	+	+	-	+	+	-	-	+	-	-
EH0119a	MidCentral	88	-	-	-	-	-	-	-	-	-	-	-	-	-	-	-	-	-	-	-	-	-	-	-	-	-	+	-	-	+	+	+	+	+	-	+	+	-	+	+	-	+	+	-	-	-	-	-
EH0120a	MidCentral	80	-	-	-	-	-	-	-	-	-	-	-	-	-	-	-	-	-	-	-	-	-	-	-	-	-	+	-	+	+	+	+	+	+	+	+	-	-	+	+	-	+	+	-	-	-	-	-
EH0121a	MidCentral	82	-	-	-	-	-	-	-	-	-	-	-	-	-	-	-	-	-	-	-	-	-	-	-	-	-	+	-	+	+	+	+	+	+	+	+	+	-	+	+	-	+	+	-	-	-	-	-
EH0123a	MidCentral	94	-	-	-	-	-	+	-	+	-	+	-	+	-	-	-	-	-	-	-	-	-	-	-	-	-	+	-	+	+	+	+	+	+	+	+	+	-	+	+	-	+	+	-	-	?	-	-
EH0124a	MidCentral	89	-	-	-	-	-	-	-	-	-	-	-	-	-	-	-	-	-	-	-	-	-	-	-	-	-	+	-	-	+	-	+	+	+	-	+	-	-	+	+	-	+	+	-	-	-	-	-
EH0126a	MidCentral	89	-	-	-	-	-	-	-	-	-	-	-	-	-	-	-	-	-	-	-	-	-	-	-	-	-	+	-	+	+	+	+	+	+	+	+	+	-	+	+	-	+	+	-	-	-	-	-
EH0127a	MidCentral	81	-	-	-	-	-	+	-	+	-	+	-	+	-	-	-	-	-	-	-	-	-	-	-	-	-	+	-	+	+	+	+	+	+	+	+	-	-	+	+	-	+	+	-	-	+	-	-
EH0128a	MidCentral	89	-	-	-	-	-	-	-	-	-	-	-	-	-	-	-	-	-	-	-	-	-	-	-	-	-	+	-	+	+	+	+	+	+	+	+	+	-	+	+	-	+	+	-	-	-	-	-
EH0129a	MidCentral	91	-	-	-	-	-	-	-	-	-	-	-	-	-	-	-	-	-	-	-	-	-	-	-	-	-	+	-	+	+	+	+	+	+	+	+	+	-	+	+	-	+	+	-	-	-	-	-
EH0130a	MidCentral	88	-	-	-	-	-	-	-	-	-	-	-	-	-	-	-	-	-	-	-	-	-	-	-	-	-	+	-	+	+	+	+	+	+	+	+	+	-	+	+	-	+	+	-	-	-	-	-
EH0133a	MidCentral	65	-	-	-	-	-	-	-	-	-	-	-	-	-	-	-	-	-	-	-	-	-	-	-	-	-	+	-	-	-	-	-	-	-	-	-	-	-	+	+	-	+	+	-	-	-	-	-
EH0134a	MidCentral	76	-	-	-	-	-	-	-	-	-	-	-	-	-	-	-	-	-	-	-	-	-	-	-	-	-	+	-	+	+	+	+	+	+	+	+	-	-	+	+	-	+	+	-	-	-	-	-
EH0135a	MidCentral	79	-	-	-	-	-	-	-	-	-	-	-	-	-	-	-	-	-	-	-	-	-	-	-	-	-	+	-	-	+	+	+	+	+	-	+	-	-	+	+	-	+	+	-	-	-	-	-
EH0136a	MidCentral	87	-	-	-	-	-	-	-	-	-	-	-	-	-	-	-	-	-	-	-	-	-	-	-	-	-	+	-	+	+	+	+	+	+	+	+	+	-	+	+	-	+	+	-	-	-	-	-
EH0137a	MidCentral	79	-	-	-	-	-	-	-	-	-	-	-	-	-	-	-	-	-	-	-	-	-	-	-	-	-	+	-	-	+	+	+	+	+	-	+	-	-	+	+	-	+	+	-	-	-	-	-
EH0138a	MidCentral	91	-	-	-	-	-	-	-	+	-	+	-	-	-	-	-	-	-	-	-	-	-	-	-	-	-	+	+	+	+	+	+	+	+	+	+	-	-	+	+	-	+	+	-	-	+	+	-
EH0139a	MidCentral	91	-	-	-	-	-	-	-	+	-	+	-	-	-	-	-	-	-	-	-	-	-	-	-	-	-	+	+	+	+	+	+	+	+	+	+	-	-	+	+	-	+	+	-	-	+	+	-
EH0140a	MidCentral	92	-	-	-	-	-	-	-	-	-	-	-	-	-	-	+	+	-	-	-	-	-	-	-	-	-	+	-	-	+	-	+	+	+	-	+	-	-	+	+	-	+	+	-	-	+	+	+
EH0141a	MidCentral	83	-	-	-	-	-	+	-	+	-	+	-	+	-	-	-	-	-	-	-	-	-	-	-	-	-	+	-	+	+	+	+	+	+	+	+	-	-	+	+	-	+	+	-	-	+	-	-
EH0142a	MidCentral	50	-	-	-	-	-	-	-	-	-	-	-	-	-	-	-	-	-	-	-	-	-	-	-	-	-	-	-	-	-	-	-	-	-	-	-	-	-	+	+	-	+	+	-	-	-	-	-
EH0143a	MidCentral	93	-	-	-	-	-	-	-	-	-	-	-	-	-	-	-	-	-	-	-	-	-	-	-	-	-	+	-	-	+	-	+	+	+	-	+	-	-	+	+	-	+	+	-	-	-	-	-
EH0144a	MidCentral	89	-	-	-	-	-	-	-	-	-	-	-	-	-	-	-	-	-	-	-	-	-	-	-	-	-	+	-	+	+	+	+	+	+	+	+	+	-	+	+	-	+	+	-	-	-	-	-
EH0145a	MidCentral	66	-	-	-	-	-	-	-	-	-	-	-	-	-	-	-	-	-	-	-	-	-	-	-	-	-	+	-	+	+	+	+	+	+	+	+	-	-	+	+	-	+	+	-	-	-	-	-
EH0146a	MidCentral	76	-	-	-	-	-	-	-	-	-	-	-	-	-	-	-	-	-	-	-	-	-	-	-	-	-	+	-	+	+	+	+	+	+	+	+	-	-	+	+	-	+	+	-	-	-	-	-
EH0147a	MidCentral	93	-	-	-	-	-	+	-	+	-	+	-	+	-	-	-	-	-	-	-	-	-	-	-	-	-	+	-	+	+	+	+	+	+	+	+	+	-	+	+	-	+	+	-	-	+	-	-
EH0148a	MidCentral	100	-	-	-	-	+	-	-	-	-	-	-	-	-	-	-	-	-	-	+	-	+	-	-	-	-	+	-	+	+	+	+	+	+	+	+	+	-	+	+	-	+	+	-	-	-	-	-
EH0149a	MidCentral	79	-	-	-	-	-	-	-	-	-	-	-	-	-	-	-	-	-	-	-	-	-	-	-	-	-	+	-	-	+	+	+	+	+	-	+	-	-	+	+	-	+	+	-	-	-	-	-
EH0151a	MidCentral	76	-	-	-	-	-	-	-	-	-	-	-	-	-	-	-	-	-	-	-	-	-	-	-	-	-	+	-	+	+	+	+	+	+	+	+	+	-	+	+	-	+	+	-	-	-	-	-
EH0153a	MidCentral	77	-	-	-	-	-	-	-	+	-	+	-	+	-	-	-	-	-	-	-	-	-	-	-	-	-	+	+	-	+	+	+	+	+	-	+	-	-	+	+	-	+	+	-	-	+	+	-
EH0154a	MidCentral	94	-	-	-	-	-	-	-	-	-	-	-	-	-	-	-	-	-	-	-	-	-	-	-	-	-	+	-	-	+	-	+	+	+	-	+	-	-	+	+	-	+	+	-	-	-	-	-
EH0155a	MidCentral	94	-	-	-	-	-	-	-	-	-	-	-	-	-	-	-	-	-	-	-	-	-	-	-	-	-	+	-	-	+	-	+	+	+	-	+	-	-	+	+	-	+	+	-	-	-	-	-
EH0156a	MidCentral	104	-	-	-	-	-	-	-	-	-	-	-	-	-	-	-	-	-	-	-	-	-	-	-	-	-	+	-	+	+	+	+	+	+	+	+	+	-	+	+	-	+	+	-	-	-	-	-
EH0160a	MidCentral	88	-	-	-	-	-	-	-	-	-	-	-	-	-	-	-	-	-	-	-	-	-	-	-	-	-	+	-	-	+	-	+	+	+	-	+	-	-	+	+	-	+	+	-	-	-	-	-
EH0161a	MidCentral	90	-	-	-	-	-	-	-	-	-	-	-	-	-	-	-	-	-	-	-	-	-	-	-	-	-	+	-	+	+	+	+	+	+	+	+	+	-	+	+	-	+	+	-	-	-	-	-
EH0162a	MidCentral	72	-	-	-	-	-	-	-	-	-	-	-	-	-	-	-	-	-	-	-	-	-	-	-	-	-	+	-	+	+	+	+	+	+	+	+	-	-	+	+	-	+	+	-	-	-	-	-
EH0163a	MidCentral	78	-	-	-	-	-	-	-	-	-	-	-	-	-	-	-	-	-	-	-	-	-	-	-	-	-	+	+	+	+	+	+	+	+	+	+	+	-	+	+	-	+	+	-	-	-	-	-
EH0164a	MidCentral	79	-	-	-	-	-	-	-	-	-	-	-	-	-	-	-	-	-	-	-	-	-	-	-	-	-	+	+	-	+	-	+	+	+	-	+	-	-	+	+	-	+	+	-	-	-	-	-
EH0165a	MidCentral	82	-	-	-	-	-	-	-	-	-	-	-	-	-	-	-	-	-	-	-	-	-	-	-	-	-	+	-	+	+	+	+	+	+	+	+	+	-	+	+	-	+	+	-	-	-	-	-
EH0167a	MidCentral	86	-	-	-	-	-	+	-	+	-	+	-	-	-	-	+	-	-	-	-	-	-	-	-	-	-	+	-	-	+	-	+	+	+	-	+	-	-	+	+	-	+	+	-	-	+	-	-
EH0168a	MidCentral	83	-	-	-	-	-	-	-	-	-	-	-	-	-	-	-	-	-	-	-	-	-	-	-	-	-	+	+	+	+	+	+	+	+	+	+	-	-	+	+	-	+	+	-	-	-	-	-
EH0169a	MidCentral	78	-	-	-	-	-	-	-	-	-	-	-	-	-	-	-	-	-	-	-	-	-	-	-	-	-	+	-	+	+	+	+	+	+	+	+	-	-	+	+	-	+	+	-	-	-	-	-
EH0171a	MidCentral	77	-	-	-	-	-	-	-	-	-	-	-	-	-	-	-	-	-	-	-	-	-	-	-	-	-	+	-	-	+	+	+	+	+	-	+	-	-	+	+	-	+	+	-	-	-	-	-
EH0172a	MidCentral	72	-	-	-	-	-	-	-	-	-	-	-	-	-	-	-	-	-	-	-	-	-	-	-	-	-	+	-	+	+	+	+	+	+	+	+	-	-	+	+	-	+	+	-	-	-	-	-
EH0174a	MidCentral	76	-	-	-	-	-	-	-	-	-	-	-	-	-	-	-	-	-	-	-	-	-	-	-	-	-	+	-	+	+	+	+	+	+	+	+	-	-	+	+	-	+	+	-	-	-	-	-
EH0175a	MidCentral	88	-	-	-	-	-	-	-	-	-	-	-	-	-	-	-	-	-	-	-	-	-	-	-	-	-	+	-	+	+	+	+	+	+	+	+	+	-	+	+	-	+	+	-	-	-	-	-
EH0176a	MidCentral	91	-	-	-	-	-	-	-	+	-	+	-	-	-	-	-	-	-	-	-	-	-	-	-	-	-	+	+	+	+	+	+	+	+	+	+	-	-	+	+	-	+	+	-	-	+	+	-
EH0177a	MidCentral	62	-	-	-	-	-	-	-	-	-	-	-	-	-	-	-	-	-	-	-	-	-	-	-	-	-	+	-	+	+	+	+	+	+	+	+	-	-	+	+	-	+	+	-	-	-	-	-
EH0178a	MidCentral	65	-	-	-	-	-	-	-	-	-	-	-	-	-	-	-	-	-	-	-	-	-	-	-	-	-	+	-	+	+	+	+	+	+	+	+	-	-	+	+	-	+	+	-	-	-	-	-
EH0179a	MidCentral	87	-	-	-	-	-	-	-	-	-	-	-	-	-	-	-	-	-	-	-	-	-	-	-	-	-	+	-	+	+	+	+	+	+	+	+	?	-	+	+	-	+	+	-	-	-	-	-
EH0180a	MidCentral	80	-	-	-	-	-	-	-	-	-	-	-	-	-	-	-	-	-	-	-	-	-	-	-	-	-	+	-	+	+	+	+	+	+	+	+	-	-	+	+	-	+	+	-	-	-	-	-
EH0181a	MidCentral	79	-	-	-	-	-	-	-	-	-	-	-	-	-	-	-	-	-	-	-	-	-	-	-	-	-	+	-	+	+	+	+	+	+	+	+	-	-	+	+	-	+	+	-	-	-	-	-
EH0182a	MidCentral	64	-	-	-	-	-	-	-	-	-	-	-	-	-	-	-	-	-	-	-	-	-	-	-	-	-	+	-	-	-	-	+	+	+	-	+	-	-	+	+	-	+	+	-	-	-	-	-
EH0184a	MidCentral	69	-	-	-	-	-	-	-	-	-	-	-	-	-	-	-	-	-	-	-	-	-	-	-	-	-	+	-	+	+	+	+	+	+	+	+	+	-	+	+	-	+	+	-	-	-	-	-
EH0187a	MidCentral	80	-	-	-	-	-	-	-	+	-	+	-	+	-	-	-	-	-	-	-	-	-	-	-	-	-	+	+	-	+	+	+	+	+	-	+	-	-	+	+	-	+	+	-	-	+	+	-
EH0188a	MidCentral	75	-	-	-	-	-	-	-	-	-	-	-	-	-	-	-	-	-	-	-	-	-	-	-	-	-	+	-	+	+	+	+	+	+	+	+	-	-	+	+	-	+	+	-	-	-	-	-
EH0189a	MidCentral	75	-	-	-	-	-	-	-	-	-	-	-	-	-	-	-	-	-	-	-	-	-	-	-	-	-	+	-	+	+	+	+	+	+	+	+	-	-	+	+	-	+	+	-	-	-	-	-
EH0190a	MidCentral	75	-	-	-	-	-	-	-	-	-	-	-	-	-	-	-	-	-	-	-	-	-	-	-	-	-	+	-	+	+	+	+	+	+	+	+	-	-	+	+	-	+	+	-	-	-	-	-
EH0191a	MidCentral	76	-	-	-	-	-	-	-	-	-	-	-	-	-	-	-	-	-	-	-	-	-	-	-	-	-	+	-	+	+	+	+	+	+	+	+	-	-	+	+	-	+	+	-	-	-	-	-
EH0192a	MidCentral	63	-	-	-	-	-	-	-	-	-	-	-	-	-	-	-	-	-	-	-	-	-	-	-	-	-	+	-	-	-	-	+	+	+	-	-	-	-	+	+	-	+	+	-	-	-	-	-
EH0193a	MidCentral	82	-	-	-	-	-	-	-	-	-	-	-	-	-	-	-	-	-	-	-	-	-	-	-	-	-	+	-	-	+	-	+	+	+	-	+	-	-	+	+	-	+	+	-	-	-	-	-
EH0205a	MidCentral	75	-	-	-	-	-	-	-	-	-	-	-	+	-	-	-	+	-	-	-	-	-	-	-	-	-	+	-	-	+	-	+	+	+	-	+	-	-	+	+	-	+	+	-	-	-	+	+
EH0206a	MidCentral	76	-	-	-	-	-	-	-	-	-	-	-	-	-	-	-	-	-	-	-	-	-	-	-	-	-	+	-	+	+	+	+	+	+	+	+	-	-	+	+	-	+	+	-	-	-	-	-
EH0208a	MidCentral	102	-	-	-	-	-	-	-	-	-	-	-	-	-	-	-	-	-	-	-	-	-	-	-	-	-	+	-	+	+	+	+	+	+	+	+	+	-	+	+	-	+	+	-	-	-	-	-
EH0210a	MidCentral	84	-	-	-	-	-	-	-	-	-	-	-	-	-	-	-	-	-	-	-	-	-	-	-	-	-	+	-	+	+	+	+	+	+	+	+	-	-	+	+	-	+	+	-	-	-	-	-
EH0212a	MidCentral	75	-	-	-	-	-	-	-	-	-	-	-	-	-	-	-	-	-	-	-	-	-	-	-	-	-	+	-	+	+	+	+	+	+	+	+	-	-	+	+	-	+	+	-	-	-	-	-
EH0213a	MidCentral	76	-	-	-	-	-	-	-	-	-	-	-	-	-	-	-	-	-	-	-	-	-	-	-	-	-	+	-	+	+	+	+	+	+	+	+	-	-	+	+	-	+	+	-	-	-	-	-
EH0214a	MidCentral	77	-	-	-	-	-	-	-	-	-	-	-	-	-	-	-	-	-	-	-	-	-	-	-	-	-	+	-	-	+	-	+	+	+	-	+	-	-	+	+	-	+	+	-	-	-	-	-
EH0215a	MidCentral	47	-	-	-	-	-	-	-	-	-	-	-	-	-	-	-	-	-	-	-	-	-	-	-	-	-	+	-	-	-	-	-	-	-	-	-	-	-	+	+	-	+	+	-	-	-	-	-
EH0216a	MidCentral	96	-	-	-	-	+	-	-	-	-	-	-	-	-	-	-	-	-	-	+	+	+	-	-	-	-	+	-	+	+	+	+	+	+	+	+	-	-	+	+	-	+	+	-	-	-	-	-
EH0217a	MidCentral	94	-	-	-	-	-	-	-	-	-	-	-	-	-	-	-	-	-	-	-	-	-	-	-	-	-	+	-	-	+	-	+	+	+	-	+	-	-	+	+	-	+	+	-	-	-	-	-
EH0220a	MidCentral	76	-	-	-	-	-	-	-	-	-	-	-	-	-	-	-	-	-	-	-	-	-	-	-	-	-	+	-	+	+	+	+	+	+	+	+	-	-	+	+	-	+	+	-	-	-	-	-
EH0224a	MidCentral	90	-	-	-	-	-	-	-	-	-	-	-	-	-	-	-	-	-	-	-	-	-	-	-	-	-	+	-	-	+	+	+	+	+	-	+	+	-	+	+	-	+	+	-	-	-	-	-
EH0229a	MidCentral	85	-	-	-	-	+	-	-	-	-	-	-	-	-	-	-	-	-	-	-	-	-	+	+	+	+	+	+	-	+	-	+	+	+	-	+	-	-	+	+	-	+	+	-	-	-	-	-
EH0230a	MidCentral	73	-	-	-	-	-	-	-	-	-	-	-	-	-	-	-	-	-	-	-	-	-	-	-	-	-	+	-	+	+	+	+	+	+	+	+	-	-	+	+	-	+	+	-	-	-	-	-
EH0231a	MidCentral	76	-	-	-	-	-	-	-	-	-	-	-	-	-	-	-	-	-	-	-	-	-	-	-	-	-	+	-	+	+	+	+	+	+	+	+	-	-	+	+	-	+	+	-	-	-	-	-
EH0232a	MidCentral	76	-	-	-	-	-	-	-	-	-	-	-	-	-	-	-	-	-	-	-	-	-	-	-	-	-	+	-	+	+	+	+	+	+	+	+	-	-	+	+	-	+	+	-	-	-	-	-
EH0233a	MidCentral	96	-	-	-	-	+	-	-	-	-	-	-	-	-	-	-	-	-	-	+	+	+	-	-	-	-	+	-	+	+	+	+	+	+	+	+	-	-	+	+	-	+	+	-	-	-	-	-
EH0235a	MidCentral	77	-	-	-	-	-	-	-	-	-	-	-	-	-	-	-	-	-	-	-	-	-	-	-	-	-	+	-	+	+	+	+	+	+	+	+	-	-	+	+	-	+	+	-	-	-	-	-
EH0237a	MidCentral	84	-	-	-	-	-	-	-	-	-	-	-	-	-	-	-	-	-	-	-	-	-	-	-	-	-	+	-	+	+	+	+	+	+	+	+	-	-	+	+	-	+	+	-	-	-	-	-
EH0238a	MidCentral	67	-	-	-	-	-	-	-	-	-	-	-	-	-	-	-	-	-	-	-	-	-	-	-	-	-	+	-	-	-	-	-	-	-	-	-	-	-	+	+	-	+	+	-	-	-	-	-
EH0239a	MidCentral	86	-	-	-	-	-	+	-	+	-	+	-	-	-	-	+	-	-	-	-	-	-	-	-	-	-	+	+	-	+	-	+	+	+	-	+	-	-	+	+	-	+	+	-	-	+	-	-
EH0240a	MidCentral	77	-	-	-	-	-	-	-	-	-	-	-	-	-	-	-	-	-	-	-	-	-	-	-	-	-	+	-	+	+	+	+	+	+	+	+	-	-	+	+	-	+	+	-	-	-	-	-
EH0241a	MidCentral	59	-	-	-	-	-	-	-	-	-	-	-	-	-	-	-	-	-	-	-	-	-	-	-	-	-	+	-	-	-	-	-	-	-	-	-	-	-	+	+	-	+	+	-	-	-	-	-
EH0242a	MidCentral	87	-	-	-	-	-	+	-	+	-	+	-	-	-	-	+	-	-	-	-	-	-	-	-	-	-	+	+	-	+	-	+	+	+	-	+	-	-	+	+	-	+	+	-	-	+	-	-
EH0243a	MidCentral	68	-	-	-	-	-	-	-	-	-	-	-	-	-	-	-	-	-	-	-	-	-	-	-	-	-	+	-	+	+	+	+	+	+	+	+	-	-	+	+	-	+	+	-	-	-	-	-
EH0244a	MidCentral	79	-	-	-	-	-	-	-	-	-	-	-	-	-	-	-	-	-	-	-	-	-	-	-	-	-	+	-	+	+	+	+	+	+	+	+	-	-	+	+	-	+	+	-	-	-	-	-
EH0248a	MidCentral	76	-	-	-	-	-	-	-	-	-	-	-	-	-	-	-	-	-	-	-	-	-	-	-	-	-	+	-	+	+	+	+	+	+	+	+	-	-	+	+	-	+	+	-	-	-	-	-
EH0251a	MidCentral	76	-	-	-	-	-	-	-	-	-	-	-	-	-	-	-	-	-	-	-	-	-	-	-	-	-	+	-	+	+	+	+	+	+	+	+	-	-	+	+	-	+	+	-	-	-	-	-
EH0255a	MidCentral	83	-	-	-	-	-	-	-	-	-	-	-	-	-	-	-	-	-	-	-	-	-	-	-	-	-	+	-	+	+	+	+	+	+	+	+	-	-	+	+	-	+	+	-	-	-	-	-
EH0257a	MidCentral	88	-	-	-	-	-	-	-	-	-	-	-	-	-	-	-	-	-	-	-	-	-	-	-	-	-	+	-	+	+	+	+	+	+	+	+	-	-	+	+	-	+	+	-	-	-	-	-
EH0258a	MidCentral	88	-	-	-	-	-	-	-	-	-	-	-	-	-	-	-	-	-	-	-	-	-	-	-	-	-	+	-	+	+	+	+	+	+	+	+	+	-	+	+	-	+	+	-	-	-	-	-
EH0259a	MidCentral	88	-	-	-	-	-	-	-	-	-	-	-	-	-	-	-	-	-	-	-	-	-	-	-	-	-	+	-	+	+	+	+	+	+	+	+	+	-	+	+	-	+	+	-	-	-	-	-
EH0260a	MidCentral	83	-	-	-	-	-	-	-	-	-	-	-	-	-	-	-	-	-	-	-	-	-	-	-	-	-	+	-	+	+	+	+	+	+	+	+	-	-	+	+	-	+	+	-	-	-	-	-
EH0261a	MidCentral	68	-	-	-	-	-	-	-	-	-	-	-	-	-	-	-	-	-	-	-	-	-	-	-	-	-	+	-	+	+	+	+	+	+	+	+	-	-	+	+	-	+	+	-	-	-	-	-
EH0262a	MidCentral	76	-	-	-	-	-	-	-	-	-	-	-	-	-	-	-	-	-	-	-	-	-	-	-	-	-	+	-	+	+	+	+	+	+	+	+	-	-	+	+	-	+	+	-	-	-	-	-
EH0263a	MidCentral	83	-	-	-	-	-	-	-	-	-	-	-	-	-	-	-	-	-	-	-	-	-	-	-	-	-	+	-	+	+	+	+	+	+	+	+	+	-	+	+	-	+	+	-	-	-	-	-
EH0264a	MidCentral	79	-	-	-	-	-	-	-	-	-	-	-	-	-	-	-	-	-	-	-	-	-	-	-	-	-	+	-	+	+	+	+	+	+	+	+	-	-	+	+	-	+	+	-	-	-	-	-
EH0265a	MidCentral	73	-	-	-	-	-	-	-	-	-	-	-	-	-	-	-	-	-	-	-	-	-	-	-	-	-	+	-	+	+	+	+	+	+	+	+	-	-	+	+	-	+	+	-	-	-	-	-
EH0267a	MidCentral	76	-	-	-	-	-	-	-	-	-	-	-	-	-	-	-	-	-	-	-	-	-	-	-	-	-	+	-	+	+	+	+	+	+	+	+	-	-	+	+	-	+	+	-	-	-	-	-
EH0268a	MidCentral	87	-	-	-	-	-	-	-	-	-	-	-	-	-	-	-	-	-	-	-	-	-	-	-	-	-	+	-	+	+	+	+	+	+	+	+	-	-	+	+	-	+	+	-	-	-	-	-
EH0269a	MidCentral	82	-	-	-	-	-	-	-	-	-	-	-	-	-	-	-	-	-	-	-	-	-	-	-	-	-	+	-	+	+	+	+	+	+	+	+	+	-	+	+	-	+	+	-	-	-	-	-
EH0270a	MidCentral	82	-	-	-	-	-	-	-	-	-	-	-	-	-	-	-	-	-	-	-	-	-	-	-	-	-	+	-	+	+	+	+	+	+	+	+	+	-	+	+	-	+	+	-	-	-	-	-
EH0271a	MidCentral	86	-	-	-	-	-	+	-	+	-	+	-	-	-	-	+	-	-	-	-	-	-	-	-	-	-	+	+	-	+	-	+	+	+	-	+	-	-	+	+	-	+	+	-	-	+	-	-
EH0272a	MidCentral	83	-	-	-	-	-	-	-	-	-	-	-	-	-	-	-	-	-	-	-	-	-	-	-	-	-	+	-	-	+	-	+	+	+	-	+	-	-	+	+	-	+	+	-	-	-	-	-
EH0275a	MidCentral	91	-	-	-	-	-	-	-	-	-	-	-	-	-	-	-	-	-	-	-	-	-	-	-	-	-	+	-	-	+	-	+	+	+	-	+	-	-	+	+	-	+	+	-	-	-	-	-
EH0277a	MidCentral	86	-	-	-	-	-	+	-	+	-	+	-	-	-	-	+	-	-	-	-	-	-	-	-	-	-	+	+	-	+	-	+	+	+	-	+	-	-	+	+	-	+	+	-	-	+	-	-
EH0279a	MidCentral	73	-	-	-	-	-	+	-	+	-	+	-	+	-	-	-	-	-	-	-	-	-	-	-	-	-	+	-	+	+	+	+	+	+	+	+	-	-	+	+	-	+	+	-	-	?	-	-
EH0280a	MidCentral	95	-	-	-	-	-	-	-	-	-	-	-	-	-	-	-	-	-	-	-	-	-	-	-	-	-	+	-	+	+	+	+	+	+	+	+	+	-	+	+	-	+	+	-	-	-	-	-
EH0282a	MidCentral	87	-	-	-	-	-	-	-	-	-	-	-	-	-	-	-	-	-	-	-	-	-	-	-	-	-	+	-	+	+	+	+	+	+	+	+	-	-	+	+	-	+	+	-	-	-	-	-
EH0283a	MidCentral	80	-	-	-	-	-	-	-	+	-	+	-	+	-	-	-	-	-	-	-	-	-	-	-	-	-	+	+	-	+	+	+	+	+	-	+	-	-	+	+	-	+	+	-	-	+	+	-
EH0284a	MidCentral	77	-	-	-	-	-	-	-	-	-	-	-	-	-	-	-	-	-	-	-	-	-	-	-	-	-	+	-	-	+	-	+	+	+	-	+	-	-	+	+	-	+	+	-	-	-	-	-
EH0285a	MidCentral	79	-	-	-	-	-	-	-	-	-	-	-	-	-	-	-	-	-	-	-	-	-	-	-	-	-	+	-	-	+	+	+	+	+	-	+	-	-	+	+	-	+	+	-	-	-	-	-
EH0286a	MidCentral	75	-	-	-	-	-	-	-	-	-	-	-	-	-	-	-	-	-	-	-	-	-	-	-	-	-	+	-	-	+	-	+	+	+	-	+	-	-	+	+	-	+	+	-	-	-	-	-
EH0287a	MidCentral	79	-	-	-	-	-	-	-	-	-	-	-	-	-	-	-	-	-	-	-	-	-	-	-	-	-	+	-	-	+	+	+	+	+	-	+	-	-	+	+	-	+	+	-	-	-	-	-
EH0288a	MidCentral	75	-	-	-	-	-	-	-	-	-	-	-	-	-	-	-	-	-	-	-	-	-	-	-	-	-	+	-	+	+	+	+	+	+	+	+	-	-	+	+	-	+	+	-	-	-	-	-
EH0290a	MidCentral	74	-	-	-	-	-	-	-	-	-	-	-	-	-	-	-	-	-	-	-	-	-	-	-	-	-	+	-	+	+	+	+	+	+	+	+	-	-	+	+	-	+	+	-	-	-	-	-
EH0292a	MidCentral	76	-	-	-	-	-	-	-	-	-	-	-	-	-	-	-	-	-	-	-	-	-	-	-	-	-	+	-	-	+	-	+	+	+	-	+	-	-	+	+	-	+	+	-	-	-	-	-
EH0293a	MidCentral	70	-	-	-	-	-	-	-	-	-	-	-	-	-	-	-	-	-	-	-	-	-	-	-	-	-	+	+	-	+	+	+	+	+	+	+	-	-	+	+	-	+	+	-	-	-	-	-
EH0294a	MidCentral	92	-	-	-	-	-	-	-	-	-	-	-	-	-	-	-	-	-	-	-	-	-	-	-	-	-	+	-	+	+	+	+	+	+	+	+	+	-	+	+	-	+	+	-	-	-	-	-
EH0295a	MidCentral	89	-	-	-	-	-	-	-	-	-	-	-	-	-	-	-	-	-	-	-	-	-	-	-	-	-	+	-	+	+	+	+	+	+	+	+	+	-	+	+	-	+	+	-	-	-	-	-
EH0296a	MidCentral	97	-	-	-	-	+	-	-	-	-	-	-	-	-	-	-	-	-	-	-	-	-	+	+	+	+	+	+	+	+	+	+	+	+	+	+	+	-	+	+	-	+	+	-	-	-	-	-
EH0297a	MidCentral	85	-	-	-	-	-	+	-	+	-	+	-	-	-	-	+	-	-	-	-	-	-	-	-	-	-	+	+	-	+	-	+	+	+	-	+	-	-	+	+	-	+	+	-	-	+	-	-
EH0298a	MidCentral	93	-	-	-	-	-	-	-	-	-	-	-	-	-	-	-	-	-	-	-	-	-	-	-	-	-	+	-	-	+	-	+	+	+	-	+	-	-	+	+	-	+	+	-	-	-	-	-
EH0299a	MidCentral	76	-	-	-	-	-	-	-	-	-	-	-	-	-	-	-	-	-	-	-	-	-	-	-	-	-	+	-	+	+	+	+	+	+	+	+	-	-	+	+	-	+	+	-	-	-	-	-
EH0300a	MidCentral	93	-	-	-	-	-	-	-	-	-	-	-	-	-	-	-	-	-	-	-	-	-	-	-	-	-	+	-	+	+	+	+	+	+	+	+	+	-	+	+	-	+	+	-	-	-	-	-
EH0301a	MidCentral	72	-	-	-	-	-	-	-	-	-	-	-	-	-	-	-	-	-	-	-	-	-	-	-	-	-	+	-	+	+	+	+	+	+	+	+	-	-	+	+	-	+	+	-	-	-	-	-
EH0303a	MidCentral	91	-	-	-	-	-	-	-	-	-	-	-	-	-	-	-	-	-	-	-	-	-	-	-	-	-	+	-	+	+	+	+	+	+	+	+	+	-	+	+	-	+	+	-	-	-	-	-
EH0304a	MidCentral	72	-	-	-	-	-	-	-	-	-	-	-	-	-	-	-	-	-	-	-	-	-	-	-	-	-	+	-	+	+	+	+	+	+	+	+	-	-	+	+	-	+	+	-	-	-	-	-
EH0306a	MidCentral	102	-	-	-	-	-	-	-	-	-	-	-	-	-	-	-	-	-	-	-	-	-	-	-	-	-	+	-	+	+	+	+	+	+	+	+	+	-	+	+	-	+	+	-	-	-	-	-
EH0307a	MidCentral	88	-	-	-	-	-	-	-	-	-	-	-	-	-	-	-	-	-	-	-	-	-	-	-	-	-	+	+	-	+	+	+	+	+	-	+	-	-	+	+	-	+	+	-	-	-	-	-
EH0308a	MidCentral	72	-	-	-	-	-	-	-	-	-	-	-	-	-	-	-	-	-	-	-	-	-	-	-	-	-	+	+	-	+	+	+	+	+	+	+	-	-	+	+	-	+	+	-	-	-	-	-
EH0310a	MidCentral	88	-	-	-	-	-	-	-	-	-	-	-	-	-	-	-	-	-	-	-	-	-	-	-	-	-	+	-	+	+	+	+	+	+	+	+	+	-	+	+	-	+	+	-	-	-	-	-
EH0313a	MidCentral	91	-	-	-	-	-	-	-	-	-	-	-	-	-	-	-	-	-	-	-	-	-	-	-	-	-	+	-	+	+	+	+	+	+	+	+	+	-	+	+	-	+	+	-	-	-	-	-
EH0314a	MidCentral	74	-	-	-	-	-	-	-	-	-	-	-	-	-	-	-	-	-	-	-	-	-	-	-	-	-	+	-	-	+	-	+	+	+	-	+	-	-	+	+	-	+	+	-	-	-	-	-
EH0315a	MidCentral	66	-	-	-	-	-	-	-	-	-	-	-	-	-	-	-	-	-	-	-	-	-	-	-	-	-	+	-	+	+	+	+	+	+	+	+	-	-	+	+	-	+	+	-	-	-	-	-
EH0316a	MidCentral	84	-	-	-	-	-	-	-	-	-	-	-	-	-	-	-	-	-	-	-	-	-	-	-	-	-	+	-	+	+	+	+	+	+	+	+	-	-	+	+	-	+	+	-	-	-	-	-
EH0317a	MidCentral	83	-	-	-	-	-	-	-	-	-	-	-	-	-	-	-	-	-	-	-	-	-	-	-	-	-	+	-	+	+	+	+	+	+	+	+	+	-	+	+	-	+	+	-	-	-	-	-
EH0318a	MidCentral	84	-	-	-	-	-	-	-	-	-	-	-	-	-	-	-	-	-	-	-	-	-	-	-	-	-	+	-	+	+	+	+	+	+	+	+	-	-	+	+	-	+	+	-	-	-	-	-
EH0319a	MidCentral	83	-	-	-	-	-	+	-	+	-	+	-	-	-	-	+	-	-	-	-	-	-	-	-	-	-	+	-	+	+	+	+	+	+	+	+	-	-	+	+	-	+	+	-	-	+	-	-
EH0321a	MidCentral	83	-	-	-	-	-	+	-	+	-	+	-	+	-	-	-	-	-	-	-	-	-	-	-	-	-	+	-	+	+	+	+	+	+	+	+	-	-	+	+	-	+	+	-	-	+	-	-
EH0322a	MidCentral	54	-	-	-	-	-	-	-	-	-	-	-	-	-	-	-	-	-	-	-	-	-	-	-	-	-	+	-	-	-	-	-	-	-	-	-	-	-	+	+	-	+	+	-	-	-	-	-
EH0323a	MidCentral	50	-	-	-	-	-	-	-	-	-	-	-	-	-	-	-	-	-	-	-	-	-	-	-	-	-	+	-	-	-	-	-	-	-	-	-	-	-	+	+	-	+	+	-	-	-	-	-
EH0324a	MidCentral	65	-	-	-	-	-	+	-	+	-	-	-	-	-	-	+	-	-	-	-	-	-	-	-	-	-	+	-	+	+	+	+	+	+	+	+	-	-	+	+	-	+	+	-	-	+	-	-
EH0327a	MidCentral	50	-	-	-	-	-	-	-	-	-	-	-	-	-	-	-	-	-	-	-	-	-	-	-	-	-	-	-	-	-	-	-	-	-	-	-	-	-	+	+	-	+	+	-	-	-	-	-
EH0328a	MidCentral	66	-	-	-	-	-	+	-	+	-	-	-	-	-	-	+	-	-	-	-	-	-	-	-	-	-	+	-	+	+	+	+	+	+	+	+	-	-	+	+	-	+	+	-	-	+	-	-
EH0329a	MidCentral	74	-	-	-	-	-	-	-	-	-	-	-	-	-	-	-	-	-	-	-	-	-	-	-	-	-	+	-	+	+	+	+	+	+	+	+	-	-	+	+	-	+	+	-	-	-	-	-
EH0330a	MidCentral	79	-	-	-	-	-	-	-	-	-	-	-	-	-	-	-	-	-	-	-	-	-	-	-	-	-	+	-	+	+	+	+	+	+	+	+	-	-	+	+	-	+	+	-	-	-	-	-
EH0331a	MidCentral	78	-	-	-	-	-	-	-	+	-	+	-	+	-	-	-	-	-	-	-	-	-	-	-	-	-	+	+	-	+	+	+	+	+	-	+	-	-	+	+	-	+	+	-	-	+	+	-
EH0332a	MidCentral	92	-	-	-	-	-	-	-	-	-	-	-	-	-	-	-	-	-	-	-	-	-	-	-	-	-	+	-	+	+	+	+	+	+	+	+	+	-	+	+	-	+	+	-	-	-	-	-
EH0333a	MidCentral	89	-	-	-	-	-	-	-	-	-	-	-	-	-	-	-	-	-	-	-	-	-	-	-	-	-	+	-	+	+	+	+	+	+	+	+	+	-	+	+	-	+	+	-	-	-	-	-
EH0334a	MidCentral	66	-	-	-	-	-	-	-	-	-	-	-	-	-	-	-	-	-	-	-	-	-	-	-	-	-	+	-	+	+	+	+	+	+	+	+	-	-	+	+	-	+	+	-	-	-	-	-
EH0335a	MidCentral	102	-	-	-	-	-	-	-	-	-	-	-	-	-	-	-	-	-	-	-	-	-	-	-	-	-	+	-	+	+	+	+	+	+	+	+	+	-	+	+	-	+	+	-	-	-	-	-
EH0337a	MidCentral	79	-	-	-	-	-	+	-	+	-	+	-	+	-	-	-	-	-	-	-	-	-	-	-	-	-	+	+	+	+	+	+	+	+	+	+	-	-	+	+	-	+	+	-	-	+	-	-
EH0339a	MidCentral	104	-	-	-	-	-	-	-	-	-	-	-	-	-	-	-	-	-	-	-	-	-	-	-	-	-	+	-	+	+	+	+	+	+	+	+	+	-	+	+	-	+	+	-	-	-	-	-
EH0340a	MidCentral	102	-	-	-	-	-	-	-	-	-	-	-	-	-	-	-	-	-	-	-	-	-	-	-	-	-	+	-	+	+	+	+	+	+	+	+	+	-	+	+	-	+	+	-	-	-	-	-
EH0344a	MidCentral	81	-	-	-	-	-	-	-	-	-	-	-	-	-	-	-	-	-	-	-	-	-	-	-	-	-	+	-	+	+	+	+	+	+	+	+	-	-	+	+	-	+	+	-	-	-	-	-
EH0345a	MidCentral	79	-	-	-	-	-	-	-	-	-	-	-	-	-	-	-	-	-	-	-	-	-	-	-	-	-	+	-	+	+	+	+	+	+	+	+	-	-	+	+	-	+	+	-	-	-	-	-
EH0346a	MidCentral	75	-	-	-	-	-	-	-	-	-	-	-	-	-	-	-	-	-	-	-	-	-	-	-	-	-	+	-	+	+	+	+	+	+	+	+	-	-	+	+	-	+	+	-	-	-	-	-
EH0347a	MidCentral	76	-	-	-	-	-	+	-	+	-	+	-	+	-	-	-	-	-	-	-	-	-	-	-	-	-	+	-	+	+	+	+	+	+	+	+	-	-	+	+	-	+	+	-	-	+	-	-
EH0348a	MidCentral	89	-	-	-	-	-	-	-	-	-	-	-	-	-	-	-	-	-	-	-	-	-	-	-	-	-	+	-	+	+	+	+	+	+	+	+	+	-	+	+	-	+	+	-	-	-	-	-
EH0350a	MidCentral	79	-	-	-	-	-	-	-	-	-	-	-	-	-	-	-	-	-	-	-	-	-	-	-	-	-	+	-	+	+	+	+	+	+	+	+	-	-	+	+	-	+	+	-	-	-	-	-
EH0353a	MidCentral	76	-	-	-	-	-	-	-	-	-	-	-	-	-	-	-	-	-	-	-	-	-	-	-	-	-	+	-	+	+	+	+	+	+	+	+	-	-	+	+	-	+	+	-	-	-	-	-
EH0354a	MidCentral	82	-	-	-	-	-	-	-	-	-	-	-	-	-	-	-	-	-	-	-	-	-	-	-	-	-	+	-	-	+	+	+	+	+	-	+	-	-	+	+	-	+	+	-	-	-	-	-
EH0356a	MidCentral	76	-	-	-	-	-	-	-	-	-	-	-	-	-	-	-	-	-	-	-	-	-	-	-	-	-	+	-	+	+	+	+	+	+	+	+	-	-	+	+	-	+	+	-	-	-	-	-
EH0357a	MidCentral	102	-	-	-	-	-	-	-	-	-	-	-	-	-	-	-	-	-	-	-	-	-	-	-	-	-	+	-	+	+	+	+	+	+	+	+	+	-	+	+	-	+	+	-	-	-	-	-
EH0358a	MidCentral	83	-	-	-	-	-	-	-	-	-	-	-	-	-	-	-	-	-	-	-	-	-	-	-	-	-	+	+	+	+	+	+	+	+	+	+	-	-	+	+	-	+	+	-	-	-	-	-
EH0359a	MidCentral	73	-	-	-	-	-	-	-	-	-	-	-	-	-	-	-	-	-	-	-	-	-	-	-	-	-	+	-	+	+	+	+	+	+	+	+	-	-	+	+	-	+	+	-	-	-	-	-
EH0361a	MidCentral	78	-	-	-	-	-	-	-	-	-	-	-	-	-	-	-	-	-	-	-	-	-	-	-	-	-	+	-	+	+	+	+	+	+	+	+	-	-	+	+	-	+	+	-	-	-	-	-
EH0362a	MidCentral	77	-	-	-	-	-	-	-	-	-	-	-	-	-	-	-	-	-	-	-	-	-	-	-	-	-	+	-	+	+	+	+	+	+	+	+	+	-	+	+	-	+	+	-	-	-	-	-
EH0364a	MidCentral	76	-	-	-	-	-	-	-	-	-	-	-	-	-	-	-	-	-	-	-	-	-	-	-	-	-	+	+	-	+	-	+	+	+	-	+	-	-	+	+	-	+	+	-	-	-	-	-
EH0365a	MidCentral	74	-	-	-	-	-	-	-	-	-	-	-	-	-	-	-	-	-	-	-	-	-	-	-	-	-	+	-	+	+	+	+	+	+	+	+	-	-	+	+	-	+	+	-	-	-	-	-
EH0366a	MidCentral	79	-	-	-	-	-	-	-	-	-	-	-	-	-	-	-	-	-	-	-	-	-	-	-	-	-	+	-	+	+	+	+	+	+	+	+	-	-	+	+	-	+	+	-	-	-	-	-
EH0367a	MidCentral	92	-	-	-	-	-	-	-	-	-	-	-	-	-	-	-	-	-	-	-	-	-	-	-	-	-	+	-	-	+	+	+	+	+	-	+	+	-	+	+	-	+	+	-	-	-	-	-
EH0368a	MidCentral	85	-	-	-	-	-	+	-	+	-	+	-	-	-	-	+	-	-	-	-	-	-	-	-	-	-	+	-	+	+	+	+	+	+	+	+	-	-	+	+	-	+	+	-	-	+	-	-
EH0369a	MidCentral	73	-	-	-	-	-	-	-	-	-	-	-	-	-	-	-	-	-	-	-	-	-	-	-	-	-	+	-	+	+	+	+	+	+	+	+	-	-	+	+	-	+	+	-	-	-	-	-
EH0370a	MidCentral	78	-	-	-	-	-	-	-	-	-	-	-	-	-	-	-	-	-	-	-	-	-	-	-	-	-	+	-	+	+	+	+	+	+	+	+	-	-	+	+	-	+	+	-	-	-	-	-
EH0371a	MidCentral	76	-	-	-	-	-	-	-	-	-	-	-	-	-	-	-	-	-	-	-	-	-	-	-	-	-	+	-	+	+	+	+	+	+	+	+	-	-	+	+	-	+	+	-	-	-	-	-
EH0373a	MidCentral	76	-	-	-	-	-	-	-	-	-	-	-	-	-	-	-	-	-	-	-	-	-	-	-	-	-	+	-	+	+	+	+	+	+	+	+	-	-	+	+	-	+	+	-	-	-	-	-
EH0374a	MidCentral	88	-	-	-	-	-	-	-	-	-	-	-	-	-	-	-	-	-	-	-	-	-	-	-	-	-	+	-	+	+	+	+	+	+	+	+	+	-	+	+	-	+	+	-	-	-	-	-
EH0375a	MidCentral	75	-	-	-	-	-	-	-	-	-	-	-	-	-	-	-	-	-	-	-	-	-	-	-	-	-	+	-	+	+	+	+	+	+	+	+	-	-	+	+	-	+	+	-	-	-	-	-
EH0376a	MidCentral	75	+	+	+	+	+	-	-	-	-	-	-	-	-	-	-	-	-	-	-	-	-	-	-	-	-	+	+	-	-	-	+	+	+	-	+	-	-	+	+	-	+	+	-	-	-	-	-
EH0377a	MidCentral	83	-	-	-	-	-	+	-	+	-	+	-	+	-	-	-	-	-	-	-	-	-	-	-	-	-	+	-	+	+	+	+	+	+	+	+	-	-	+	+	-	+	+	-	-	+	-	-
EH0378a	MidCentral	82	-	-	-	-	-	-	-	-	-	-	-	-	-	-	-	-	-	-	-	-	-	-	-	-	-	+	-	+	+	+	+	+	+	+	+	-	+	+	+	-	+	+	-	-	-	-	-
EH0379a	MidCentral	74	-	-	-	-	-	-	-	-	-	-	-	-	-	-	-	-	-	-	-	-	-	-	-	-	-	+	-	+	+	+	+	+	+	+	+	-	-	+	+	-	+	+	-	-	-	-	-
EH0381a	MidCentral	71	-	-	-	-	-	-	-	-	-	-	-	-	-	-	-	-	-	-	-	-	-	-	-	-	-	+	-	+	+	+	+	+	+	+	+	-	-	+	+	-	+	+	-	-	-	-	-
EH0382a	MidCentral	74	-	-	-	-	-	-	-	-	-	-	-	-	-	-	-	-	-	-	-	-	-	-	-	-	-	+	-	+	+	+	+	+	+	+	+	-	-	+	+	-	+	+	-	-	-	-	-
EH0383a	MidCentral	80	-	-	-	-	-	+	-	+	-	-	-	+	-	-	-	-	-	-	-	-	-	-	-	-	-	+	-	-	+	-	+	+	+	-	+	-	-	+	+	-	+	+	-	-	+	-	-
EH0384a	MidCentral	87	-	-	-	-	-	-	-	-	-	-	-	-	-	-	-	-	-	-	-	-	-	-	-	-	-	+	-	+	+	+	+	+	+	+	+	-	-	+	+	-	+	+	-	-	-	-	-
EH0386a	MidCentral	81	-	-	-	-	-	-	-	-	-	-	-	-	-	-	-	-	-	-	-	-	-	-	-	-	-	+	-	-	+	-	+	+	+	-	+	-	-	+	+	-	+	+	-	-	-	-	-
EH0387a	MidCentral	76	-	-	-	-	-	-	-	-	-	-	-	-	-	-	-	-	-	-	-	-	-	-	-	-	-	+	-	+	+	+	+	+	+	+	+	-	-	+	+	-	+	+	-	-	-	-	-
EH0388a	MidCentral	65	-	-	-	-	-	-	-	-	-	-	-	-	-	-	-	-	-	-	-	-	-	-	-	-	-	+	+	-	+	-	+	+	+	-	-	-	-	+	+	-	+	+	-	-	-	-	-
EH0389a	MidCentral	83	-	-	-	-	-	+	-	+	-	+	-	+	+	-	-	-	-	-	-	-	-	-	-	-	-	+	-	+	+	+	+	+	+	+	+	-	-	+	+	-	+	+	-	-	+	-	-
EH0391a	MidCentral	82	-	-	-	-	-	-	-	-	-	-	-	-	-	-	-	-	-	-	-	-	-	-	-	-	-	+	-	+	+	+	+	+	+	+	+	-	+	+	+	-	+	+	-	-	-	-	-
EH0392a	MidCentral	79	-	-	-	-	-	-	-	-	-	-	-	-	-	-	-	-	-	-	-	-	-	-	-	-	-	+	-	+	+	+	+	+	+	+	+	-	-	+	+	-	+	+	-	-	-	-	-
EH0393a	MidCentral	75	-	-	-	-	-	-	-	-	-	-	-	-	-	-	-	-	-	-	-	-	-	-	-	-	-	+	-	+	+	+	+	+	+	+	+	-	-	+	+	-	+	+	-	-	-	-	-
EH0394a	MidCentral	99	-	-	-	-	-	-	-	-	-	-	-	-	-	-	-	-	-	-	-	-	-	-	-	-	-	+	-	+	+	+	+	+	+	+	+	+	-	+	+	-	+	+	-	-	-	-	-
EH0395a	MidCentral	89	-	-	-	-	-	-	-	-	-	-	-	-	-	-	-	-	-	-	-	-	-	-	-	-	-	+	-	+	+	+	+	+	+	+	+	+	-	+	+	-	+	+	-	-	-	-	-
EH0396a	MidCentral	82	-	-	-	-	-	-	-	-	-	-	-	-	-	-	-	-	-	-	-	-	-	-	-	-	-	+	-	+	+	+	+	+	+	+	+	+	-	+	+	-	+	+	-	-	-	-	-
EH0397a	MidCentral	92	-	-	-	-	-	-	-	-	-	-	-	-	-	-	-	-	-	-	-	-	-	-	-	-	-	+	-	+	+	+	+	+	+	+	+	+	-	+	+	-	+	+	-	-	-	-	-
EH0398a	MidCentral	78	-	-	-	-	-	-	-	-	-	-	-	-	-	-	-	-	-	-	-	-	-	-	-	-	-	+	-	+	+	+	+	+	+	+	+	-	-	+	+	-	+	+	-	-	-	-	-
EH0401a	MidCentral	87	-	-	-	-	-	-	-	-	-	-	-	-	-	-	-	-	-	-	-	-	-	-	-	-	-	+	-	+	+	+	+	+	+	+	+	-	-	+	+	-	+	+	-	-	-	-	-
EH0402a	MidCentral	93	-	-	-	-	-	-	-	-	-	-	-	-	-	-	-	-	-	-	-	-	-	-	-	-	-	+	-	-	+	+	+	+	+	-	+	-	-	+	+	-	+	+	-	-	-	-	-
EH0404a	MidCentral	75	-	-	-	-	-	-	-	-	-	-	-	-	-	-	-	-	-	-	-	-	-	-	-	-	-	+	-	+	+	+	+	+	+	+	+	-	-	+	+	-	+	+	-	-	-	-	-
EH0406a	MidCentral	76	-	-	-	-	-	-	-	-	-	-	-	-	-	-	-	-	-	-	-	-	-	-	-	-	-	+	-	+	+	+	+	+	+	+	+	-	-	+	+	-	+	+	-	-	-	-	-
EH0407a	MidCentral	84	-	-	-	-	-	+	-	+	-	+	-	-	-	-	+	-	-	-	-	-	-	-	-	-	-	+	+	-	+	-	+	+	+	-	+	-	-	+	+	-	+	+	-	-	+	-	-
EH0409a	MidCentral	85	-	-	-	-	-	+	-	+	-	+	-	-	-	-	+	-	-	-	-	-	-	-	-	-	-	+	+	-	+	-	+	+	+	-	+	-	-	+	+	-	+	+	-	-	+	-	-
EH0410a	MidCentral	87	-	-	-	-	-	-	-	-	-	-	-	-	-	-	-	-	-	-	-	-	-	-	-	-	-	+	-	+	+	+	+	+	+	+	+	-	-	+	+	-	+	+	-	-	-	-	-
EH0413a	MidCentral	86	-	-	-	-	-	+	-	+	-	+	-	-	-	-	+	-	-	-	-	-	-	-	-	-	-	+	-	-	+	-	+	+	+	-	+	-	-	+	+	-	+	+	-	-	+	-	-
EH0414a	MidCentral	83	-	-	-	-	-	-	-	-	-	-	-	-	-	-	-	-	-	-	-	-	-	-	-	-	-	+	-	+	+	+	+	+	+	+	+	+	-	+	+	-	+	+	-	-	-	-	-
[truncated: 155 more columns]

## Sheet: Table S9 SNPdist 
Table S9. Core SNP distances between freshwater 3rd generation cephalosporin-resistant Enterobacterales/ ESBL-E. coli. The ESR (n = 160) and MidCentral datasets represent ESBL-E. coli (n = 367) isolated from human clinical cases and the QMRA dataset (n = 44) represents freshwater 3rd generation cephalosporin-resistant Enterobacterales. Distances were identified using Snippy with ESBL-E. coli AGR6…
	Dataset	19AR1147	19AR1172	19AR1177	19AR1178	19AR1182	19AR1183	19AR1185	19AR1186	19AR1188	19AR1190	19AR1191	19AR1192	19AR1194	19AR1197	19AR1199	19AR1201	19AR1202	19AR1204	19AR1206	19AR1207	19AR1208	19AR1212	19AR1213	19AR1214	19AR1215	19AR1216	19AR1218	19AR1220	19AR1222	19AR1223	19AR1225	19AR1226	19AR1228	19AR1240	19AR1242	19AR1243	19AR1244	19AR1245	19AR1247	19AR1248	19AR1250	19AR1252	19AR1254	19AR1255	19AR1257	19AR1259	19AR1261	19AR1262
19AR1147	ESR	0	43444	23713	39812	38895	42755	26982	42755	40030	43045	43507	24019	42171	42750	43046	43046	43444	43050	43054	43030	43446	43452	42754	42754	43043	43447	39440	43042	43045	42758	42759	39795	42753	39454	42754	43442	43441	43449	44241	42757	42770	43441	42750	22766	44635	42760	40598	43443
19AR1172	ESR	43444	0	43640	43216	42939	4652	43689	4652	42846	20287	164	43800	38367	4645	20288	20288	10	20292	20329	20318	12	18	4651	4651	20285	13	42873	20284	20287	4655	4661	42985	4650	42927	4653	10	7	16	19878	4654	4664	7	4647	43636	19427	4658	42653	11
19AR1177	ESR	23713	43640	0	40024	38811	43324	12627	43326	40309	42122	43690	5983	42423	43323	42124	42124	43638	42128	42113	42092	43640	43646	43327	43325	42121	43641	39863	42120	42123	43331	43331	40190	43326	39903	43327	43638	43637	43644	44675	43332	43343	43637	43323	9582	44733	43331	40855	43639
19AR1178	ESR	39812	43216	40024	0	12453	42907	36980	42907	26823	43330	43257	40250	37008	42902	43331	43333	43216	43335	43335	43309	43218	43224	42908	42906	43328	43219	12103	43327	43330	42910	42913	26962	42905	12055	42910	43216	43213	43222	43685	42913	42922	43213	42902	39995	44085	42913	27150	43217
19AR1182	ESR	38895	42939	38811	12453	0	42602	37267	42602	26769	41859	42987	38847	36565	42603	41864	41866	42939	41864	41852	41844	42941	42947	42603	42605	41857	42942	2238	41860	41859	42605	42608	26939	42602	2153	42607	42939	42936	42945	43489	42608	42621	42936	42597	38767	43807	42612	26959	42940
19AR1183	ESR	42755	4652	43324	42907	42602	0	43273	32	42849	19424	4578	43693	38378	59	19429	19429	4652	19429	19374	19363	4654	4660	75	35	19422	4655	42532	19425	19424	79	85	43003	74	42593	81	4652	4649	4658	19766	64	79	4649	71	43114	18855	38	42692	4653
19AR1185	ESR	26982	43689	12627	36980	37267	43273	0	43275	36740	43494	43739	13229	40959	43276	43500	43500	43689	43500	43482	43469	43691	43697	43276	43278	43493	43692	37126	43496	43495	43280	43284	36706	43275	37104	43282	43687	43686	43695	44432	43281	43296	43686	43272	15590	44582	43284	37424	43688
19AR1186	ESR	42755	4652	43326	42907	42602	32	43275	0	42849	19424	4578	43695	38378	59	19429	19429	4652	19429	19374	19363	4654	4660	75	7	19422	4655	42532	19425	19424	79	85	43003	74	42593	81	4652	4649	4658	19766	64	79	4649	71	43116	18855	42	42692	4653
19AR1188	ESR	40030	42846	40309	26823	26769	42849	36740	42849	0	43223	42885	40358	36142	42850	43226	43230	42846	43228	43236	43216	42848	42854	42848	42852	43221	42849	26271	43224	43223	42852	42854	949	42847	26237	42854	42846	42843	42852	43484	42855	42870	42843	42844	40047	43563	42859	8782	42847
19AR1190	ESR	43045	20287	42122	43330	41859	19424	43494	19424	43223	0	20249	42891	39277	19407	39	41	20287	25	268	296	20289	20295	19407	19427	26	20290	42906	21	38	19411	19417	43332	19406	42947	19411	20287	20284	20293	15501	19412	19427	20284	19403	42082	17071	19434	43031	20288
19AR1191	ESR	43507	164	43690	43257	42987	4578	43739	4578	42885	20249	0	43854	38401	4555	20250	20250	164	20254	20291	20280	166	172	4561	4577	20247	167	42919	20246	20249	4565	4571	43022	4560	42973	4563	164	161	170	19884	4564	4574	161	4557	43704	19436	4584	42695	165
19AR1192	ESR	24019	43800	5983	40250	38847	43693	13229	43695	40358	42891	43854	0	42611	43692	42893	42893	43798	42897	42900	42901	43800	43806	43696	43694	42890	43801	39938	42889	42892	43700	43700	40322	43695	39983	43696	43798	43797	43804	44959	43701	43712	43797	43692	10977	44963	43700	40906	43799
19AR1194	ESR	42171	38367	42423	37008	36565	38378	40959	38378	36142	39277	38401	42611	0	38379	39285	39287	38367	39284	39276	39272	38369	38375	38379	38381	39278	38370	36382	39280	39280	38383	38387	36274	38378	36355	38385	38367	38364	38373	38898	38384	38399	38364	38375	41988	38784	38387	36440	38368
19AR1197	ESR	42750	4645	43323	42902	42603	59	43276	59	42850	19407	4555	43692	38379	0	19408	19408	4645	19412	19357	19342	4647	4653	56	58	19405	4648	42533	19404	19407	60	66	43000	55	42590	58	4645	4642	4651	19769	45	54	4642	52	43115	18868	65	42691	4646
19AR1199	ESR	43046	20288	42124	43331	41864	19429	43500	19429	43226	39	20250	42893	39285	19408	0	46	20288	44	273	297	20290	20296	19412	19428	37	20291	42911	36	43	19416	19422	43331	19411	42948	19412	20288	20285	20294	15504	19417	19428	20285	19408	42088	17072	19435	43034	20289
19AR1201	ESR	43046	20288	42124	43333	41866	19429	43500	19429	43230	41	20250	42893	39287	19408	46	0	20288	46	279	303	20290	20296	19412	19428	39	20291	42913	38	49	19416	19422	43335	19411	42950	19412	20288	20285	20294	15504	19417	19428	20285	19408	42088	17074	19435	43038	20289
19AR1202	ESR	43444	10	43638	43216	42939	4652	43689	4652	42846	20287	164	43798	38367	4645	20288	20288	0	20292	20329	20318	4	10	4651	4651	20285	5	42873	20284	20287	4655	4661	42985	4650	42927	4653	10	7	8	19878	4654	4664	7	4647	43634	19427	4658	42653	11
19AR1204	ESR	43050	20292	42128	43335	41864	19429	43500	19429	43228	25	20254	42897	39284	19412	44	46	20292	0	273	301	20294	20300	19412	19432	31	20295	42911	12	43	19416	19422	43337	19411	42952	19416	20292	20289	20298	15506	19417	19432	20289	19408	42088	17076	19439	43036	20293
19AR1206	ESR	43054	20329	42113	43335	41852	19374	43482	19374	43236	268	20291	42900	39276	19357	273	279	20329	273	0	234	20331	20337	19357	19377	266	20332	42882	269	268	19361	19367	43332	19356	42943	19361	20329	20326	20335	15530	19362	19377	20326	19353	42073	17001	19384	43025	20330
19AR1207	ESR	43030	20318	42092	43309	41844	19363	43469	19363	43216	296	20280	42901	39272	19342	297	303	20318	301	234	0	20320	20326	19346	19362	294	20321	42859	293	286	19350	19356	43322	19345	42913	19346	20318	20315	20324	15553	19351	19362	20315	19342	42068	16868	19369	43004	20319
19AR1208	ESR	43446	12	43640	43218	42941	4654	43691	4654	42848	20289	166	43800	38369	4647	20290	20290	4	20294	20331	20320	0	8	4653	4653	20287	7	42875	20286	20289	4657	4663	42987	4652	42929	4655	12	9	10	19880	4656	4666	9	4649	43636	19429	4660	42655	13
19AR1212	ESR	43452	18	43646	43224	42947	4660	43697	4660	42854	20295	172	43806	38375	4653	20296	20296	10	20300	20337	20326	8	0	4659	4659	20293	13	42881	20292	20295	4663	4669	42993	4658	42935	4661	18	15	16	19886	4662	4672	15	4655	43642	19435	4666	42661	19
19AR1213	ESR	42754	4651	43327	42908	42603	75	43276	75	42848	19407	4561	43696	38379	56	19412	19412	4651	19412	19357	19346	4653	4659	0	78	19405	4654	42533	19408	19407	32	38	43002	29	42594	32	4651	4648	4657	19771	61	76	4648	24	43115	18874	85	42689	4652
19AR1214	ESR	42754	4651	43325	42906	42605	35	43278	7	42852	19427	4577	43694	38381	58	19428	19428	4651	19432	19377	19362	4653	4659	78	0	19425	4654	42535	19424	19427	82	88	43002	77	42592	80	4651	4648	4657	19769	67	78	4648	74	43119	18854	41	42695	4652
19AR1215	ESR	43043	20285	42121	43328	41857	19422	43493	19422	43221	26	20247	42890	39278	19405	37	39	20285	31	266	294	20287	20293	19405	19425	0	20288	42904	27	36	19409	19415	43330	19404	42945	19409	20285	20282	20291	15499	19410	19425	20282	19401	42081	17069	19432	43029	20286
19AR1216	ESR	43447	13	43641	43219	42942	4655	43692	4655	42849	20290	167	43801	38370	4648	20291	20291	5	20295	20332	20321	7	13	4654	4654	20288	0	42876	20287	20290	4658	4664	42988	4653	42930	4656	13	10	11	19881	4657	4667	10	4650	43637	19430	4661	42656	14
19AR1218	ESR	39440	42873	39863	12103	2238	42532	37126	42532	26271	42906	42919	39938	36382	42533	42911	42913	42873	42911	42882	42859	42875	42881	42533	42535	42904	42876	0	42907	42906	42535	42538	26465	42532	1121	42539	42873	42870	42879	43260	42538	42551	42870	42527	39791	43726	42542	26605	42874
19AR1220	ESR	43042	20284	42120	43327	41860	19425	43496	19425	43224	21	20246	42889	39280	19404	36	38	20284	12	269	293	20286	20292	19408	19424	27	20287	42907	0	39	19412	19418	43329	19407	42944	19408	20284	20281	20290	15502	19413	19424	20281	19404	42084	17068	19431	43032	20285
19AR1222	ESR	43045	20287	42123	43330	41859	19424	43495	19424	43223	38	20249	42892	39280	19407	43	49	20287	43	268	286	20289	20295	19407	19427	36	20290	42906	39	0	19411	19417	43332	19406	42947	19411	20287	20284	20293	15501	19412	19427	20284	19403	42083	17071	19434	43031	20288
19AR1223	ESR	42758	4655	43331	42910	42605	79	43280	79	42852	19411	4565	43700	38383	60	19416	19416	4655	19416	19361	19350	4657	4663	32	82	19409	4658	42535	19412	19411	0	42	43006	33	42596	38	4655	4652	4661	19775	65	80	4652	28	43119	18878	89	42693	4656
19AR1225	ESR	42759	4661	43331	42913	42608	85	43284	85	42854	19417	4571	43700	38387	66	19422	19422	4661	19422	19367	19356	4663	4669	38	88	19415	4664	42538	19418	19417	42	0	43008	39	42599	44	4661	4658	4667	19781	71	86	4658	34	43117	18882	95	42692	4662
19AR1226	ESR	39795	42985	40190	26962	26939	43003	36706	43003	949	43332	43022	40322	36274	43000	43331	43335	42985	43337	43332	43322	42987	42993	43002	43002	43330	42988	26465	43329	43332	43006	43008	0	42999	26448	43004	42985	42982	42991	43418	43009	43020	42982	42998	39834	43651	43009	8993	42986
19AR1228	ESR	42753	4650	43326	42905	42602	74	43275	74	42847	19406	4560	43695	38378	55	19411	19411	4650	19411	19356	19345	4652	4658	29	77	19404	4653	42532	19407	19406	33	39	42999	0	42593	35	4650	4647	4656	19768	60	75	4647	25	43114	18873	84	42688	4651
19AR1240	ESR	39454	42927	39903	12055	2153	42593	37104	42593	26237	42947	42973	39983	36355	42590	42948	42950	42927	42952	42943	42913	42929	42935	42594	42592	42945	42930	1121	42944	42947	42596	42599	26448	42593	0	42596	42927	42924	42933	43538	42599	42608	42924	42588	39862	43760	42599	26503	42928
19AR1242	ESR	42754	4653	43327	42910	42607	81	43282	81	42854	19411	4563	43696	38385	58	19412	19412	4653	19416	19361	19346	4655	4661	32	80	19409	4656	42539	19408	19411	38	44	43004	35	42596	0	4653	4650	4659	19777	67	78	4650	30	43119	18876	87	42695	4654
19AR1243	ESR	43442	10	43638	43216	42939	4652	43687	4652	42846	20287	164	43798	38367	4645	20288	20288	10	20292	20329	20318	12	18	4651	4651	20285	13	42873	20284	20287	4655	4661	42985	4650	42927	4653	0	7	16	19878	4654	4664	7	4647	43634	19427	4658	42653	7
19AR1244	ESR	43441	7	43637	43213	42936	4649	43686	4649	42843	20284	161	43797	38364	4642	20285	20285	7	20289	20326	20315	9	15	4648	4648	20282	10	42870	20281	20284	4652	4658	42982	4647	42924	4650	7	0	13	19875	4651	4661	4	4644	43633	19424	4655	42650	8
19AR1245	ESR	43449	16	43644	43222	42945	4658	43695	4658	42852	20293	170	43804	38373	4651	20294	20294	8	20298	20335	20324	10	16	4657	4657	20291	11	42879	20290	20293	4661	4667	42991	4656	42933	4659	16	13	0	19884	4660	4670	13	4653	43640	19433	4664	42659	17
19AR1247	ESR	44241	19878	44675	43685	43489	19766	44432	19766	43484	15501	19884	44959	38898	19769	15504	15504	19878	15506	15530	15553	19880	19886	19771	19769	15499	19881	43260	15502	15501	19775	19781	43418	19768	43538	19777	19878	19875	19884	0	19774	19788	19875	19765	44016	16459	19776	43573	19879
19AR1248	ESR	42757	4654	43332	42913	42608	64	43281	64	42855	19412	4564	43701	38384	45	19417	19417	4654	19417	19362	19351	4656	4662	61	67	19410	4657	42538	19413	19412	65	71	43009	60	42599	67	4654	4651	4660	19774	0	65	4651	57	43120	18877	74	42696	4655
19AR1250	ESR	42770	4664	43343	42922	42621	79	43296	79	42870	19427	4574	43712	38399	54	19428	19428	4664	19432	19377	19362	4666	4672	76	78	19425	4667	42551	19424	19427	80	86	43020	75	42608	78	4664	4661	4670	19788	65	0	4661	72	43135	18888	85	42711	4665
19AR1252	ESR	43441	7	43637	43213	42936	4649	43686	4649	42843	20284	161	43797	38364	4642	20285	20285	7	20289	20326	20315	9	15	4648	4648	20282	10	42870	20281	20284	4652	4658	42982	4647	42924	4650	7	4	13	19875	4651	4661	0	4644	43633	19424	4655	42650	8
19AR1254	ESR	42750	4647	43323	42902	42597	71	43272	71	42844	19403	4557	43692	38375	52	19408	19408	4647	19408	19353	19342	4649	4655	24	74	19401	4650	42527	19404	19403	28	34	42998	25	42588	30	4647	4644	4653	19765	57	72	4644	0	43111	18870	81	42685	4648
19AR1255	ESR	22766	43636	9582	39995	38767	43114	15590	43116	40047	42082	43704	10977	41988	43115	42088	42088	43634	42088	42073	42068	43636	43642	43115	43119	42081	43637	39791	42084	42083	43119	43117	39834	43114	39862	43119	43634	43633	43640	44016	43120	43135	43633	43111	0	44692	43125	40833	43635
19AR1257	ESR	44635	19427	44733	44085	43807	18855	44582	18855	43563	17071	19436	44963	38784	18868	17072	17074	19427	17076	17001	16868	19429	19435	18874	18854	17069	19430	43726	17068	17071	18878	18882	43651	18873	43760	18876	19427	19424	19433	16459	18877	18888	19424	18870	44692	0	18861	43163	19428
19AR1259	ESR	42760	4658	43331	42913	42612	38	43284	42	42859	19434	4584	43700	38387	65	19435	19435	4658	19439	19384	19369	4660	4666	85	41	19432	4661	42542	19431	19434	89	95	43009	84	42599	87	4658	4655	4664	19776	74	85	4655	81	43125	18861	0	42702	4659
19AR1261	ESR	40598	42653	40855	27150	26959	42692	37424	42692	8782	43031	42695	40906	36440	42691	43034	43038	42653	43036	43025	43004	42655	42661	42689	42695	43029	42656	26605	43032	43031	42693	42692	8993	42688	26503	42695	42653	42650	42659	43573	42696	42711	42650	42685	40833	43163	42702	0	42654
19AR1262	ESR	43443	11	43639	43217	42940	4653	43688	4653	42847	20288	165	43799	38368	4646	20289	20289	11	20293	20330	20319	13	19	4652	4652	20286	14	42874	20285	20288	4656	4662	42986	4651	42928	4654	7	8	17	19879	4655	4665	8	4648	43635	19428	4659	42654	0
19AR1264	ESR	44235	19871	44667	43679	43482	19759	44426	19759	43479	15494	19877	44953	38892	19762	15497	15497	19871	15499	15523	15546	19873	19879	19764	19762	15492	19874	43253	15495	15494	19768	19774	43415	19761	43531	19770	19871	19868	19877	25	19767	19781	19868	19758	44011	16452	19769	43568	19872
19AR1265	ESR	42760	4655	43333	42914	42609	65	43282	65	42854	19413	4565	43702	38385	44	19418	19418	4655	19418	19363	19352	4657	4663	62	68	19411	4658	42539	19414	19413	66	72	43008	61	42600	68	4655	4652	4661	19775	51	62	4652	58	43121	18878	75	42695	4656
19AR1266	ESR	42765	4662	43338	42917	42612	72	43287	72	42859	19418	4572	43707	38390	51	19423	19423	4662	19423	19368	19357	4664	4670	69	75	19416	4665	42542	19419	19418	73	79	43013	68	42603	75	4662	4659	4668	19780	58	57	4659	65	43126	18883	82	42700	4663
19AR1267	ESR	43439	5	43635	43211	42934	4647	43684	4647	42841	20282	159	43795	38362	4640	20283	20283	5	20287	20324	20313	7	13	4646	4646	20280	8	42868	20279	20282	4650	4656	42980	4645	42922	4648	5	2	11	19873	4649	4659	2	4642	43631	19422	4653	42648	6
19AR1268	ESR	43076	20318	42152	43361	41890	19455	43524	19455	43253	51	20280	42921	39310	19438	70	72	20318	52	299	327	20320	20326	19438	19458	57	20321	42937	48	69	19442	19448	43362	19437	42978	19442	20318	20315	20324	15532	19443	19458	20315	19434	42114	17102	19465	43061	20319
19AR1270	ESR	43448	16	43644	43220	42943	4656	43693	4656	42850	20291	168	43804	38371	4649	20292	20292	16	20296	20333	20322	18	24	4655	4655	20289	19	42877	20288	20291	4659	4665	42989	4654	42931	4657	16	13	22	19882	4658	4668	13	4651	43640	19431	4662	42657	17
19AR1272	ESR	43443	11	43639	43217	42940	4653	43688	4653	42847	20288	165	43799	38368	4646	20289	20289	11	20293	20330	20319	13	19	4652	4652	20286	14	42874	20285	20288	4656	4662	42986	4651	42928	4654	7	8	17	19879	4655	4665	8	4648	43635	19428	4659	42654	8
19AR1273	ESR	41816	38066	41719	35980	35511	37781	40567	37781	35229	38490	38098	42189	23240	37782	38495	38497	38066	38495	38476	38473	38068	38074	37784	37784	38488	38069	35546	38491	38490	37788	37792	35375	37783	35410	37790	38066	38063	38072	38333	37787	37802	38063	37776	41791	37922	37791	34903	38067
19AR1281	ESR	40134	42929	40418	26918	26881	42935	36849	42935	390	43332	42968	40467	36254	42934	43335	43339	42929	43337	43345	43325	42931	42937	42932	42938	43330	42932	26364	43333	43332	42936	42938	1275	42931	26332	42938	42929	42926	42935	43566	42939	42954	42926	42928	40151	43639	42945	9014	42930
19AR1286	ESR	42755	4652	43328	42909	42604	76	43277	76	42849	19408	4562	43697	38381	57	19413	19413	4652	19413	19358	19347	4654	4660	41	79	19406	4655	42534	19409	19408	45	51	43003	40	42595	47	4652	4649	4658	19771	62	77	4649	37	43116	18874	86	42690	4653
19AR1288	ESR	42743	4637	43314	42897	42592	75	43265	75	42837	19387	4547	43683	38368	56	19392	19392	4637	19392	19337	19326	4639	4645	50	78	19385	4640	42522	19388	19387	54	60	42991	47	42583	56	4637	4634	4643	19749	61	76	4634	46	43104	18864	85	42678	4638
19AR1290	ESR	39129	42974	39704	12272	2375	42609	37086	42609	26432	42977	43020	39923	36338	42610	42982	42984	42974	42982	42973	42939	42976	42982	42610	42612	42975	42977	1137	42978	42977	42612	42615	26542	42609	1007	42616	42974	42971	42980	43263	42615	42628	42971	42604	39473	43758	42618	26515	42975
19AR1291	ESR	43045	20287	42123	43330	41859	19424	43495	19424	43220	34	20249	42892	39280	19407	17	45	20287	39	268	296	20289	20295	19407	19427	32	20290	42906	35	38	19411	19417	43329	19406	42947	19411	20287	20284	20293	15499	19412	19427	20284	19403	42083	17071	19434	43028	20288
19AR1294	ESR	40029	43451	40477	27164	27498	43188	31806	43190	24792	43934	43492	40371	36619	43191	43939	43941	43451	43939	43943	43933	43453	43459	43191	43193	43932	43454	27169	43935	43934	43195	43199	24712	43188	27114	43197	43451	43448	43457	44134	43196	43211	43448	43187	40174	44248	43199	25396	43452
19AR1295	ESR	43449	15	43643	43221	42944	4657	43694	4657	42851	20292	169	43803	38372	4650	20293	20293	7	20297	20334	20323	9	15	4656	4656	20290	10	42878	20289	20292	4660	4666	42990	4655	42932	4658	15	12	13	19883	4659	4669	12	4652	43639	19432	4663	42658	16
19AR1301	ESR	44608	19057	44919	43992	43626	19105	44555	19105	43289	16772	19054	45038	38918	19102	16775	16777	19057	16777	16725	16665	19059	19065	19104	19108	16770	19060	43555	16773	16772	19108	19114	43381	19101	43639	19110	19057	19054	19063	15791	19107	19121	19054	19100	44711	15267	19115	43344	19058
19AR1304	ESR	39532	42955	39542	11734	3114	42648	36899	42648	26154	42785	43007	39923	36440	42645	42786	42788	42955	42790	42781	42751	42957	42963	42649	42647	42783	42958	2120	42782	42785	42651	42654	26347	42648	1343	42651	42955	42952	42961	43516	42654	42663	42952	42643	39734	43642	42654	26521	42956
19AR1305	ESR	43462	48	43658	43234	42957	4670	43704	4670	42864	20305	182	43816	38383	4663	20306	20306	48	20310	20347	20336	50	56	4669	4669	20303	51	42891	20302	20305	4673	4679	43003	4668	42945	4671	48	45	54	19896	4672	4682	45	4665	43652	19445	4676	42671	49
19AR1309	ESR	40096	42441	39926	27329	26595	42561	35853	42561	2980	42284	42491	40025	36447	42562	42287	42291	42441	42289	42259	42255	42443	42449	42560	42564	42282	42444	26455	42285	42284	42564	42566	3386	42559	26375	42566	42441	42438	42447	43161	42567	42582	42438	42556	39929	42495	42571	9135	42442
19AR1310	ESR	42755	4652	43328	42909	42604	76	43277	76	42849	19408	4562	43697	38380	57	19413	19413	4652	19413	19358	19347	4654	4660	29	79	19406	4655	42534	19409	19407	33	39	43003	30	42595	35	4652	4649	4658	19772	62	77	4649	25	43116	18875	86	42690	4653
19AR1313	ESR	43043	20285	42121	43328	41861	19426	43497	19426	43225	22	20247	42890	39281	19405	37	39	20285	23	270	294	20287	20293	19409	19425	28	20288	42908	15	40	19413	19419	43330	19408	42945	19409	20285	20282	20291	15503	19414	19425	20282	19405	42085	17069	19432	43033	20286
19AR1314	ESR	23220	43308	3451	39763	38743	42997	10525	42999	40057	42089	43358	5411	42156	42996	42091	42091	43306	42095	42076	42059	43308	43314	43000	42998	42088	43309	39779	42087	42090	43004	43004	40019	42999	39754	43000	43306	43305	43312	44500	43005	43016	43305	42996	9772	44456	43004	40569	43307
19AR1315	ESR	39572	42994	39583	11775	3151	42683	36935	42683	26191	42821	43046	39964	36475	42684	42826	42828	42994	42826	42817	42791	42996	43002	42684	42686	42819	42997	2157	42822	42821	42686	42689	26388	42683	1384	42690	42994	42991	43000	43552	42689	42702	42991	42678	39773	43682	42693	26558	42995
19AR1316	ESR	44205	19589	43884	43529	43531	18691	43839	18691	43567	16327	19575	44905	39082	18686	16328	16326	19589	16332	16317	16286	19591	19597	18693	18690	16325	19592	43447	16324	16327	18695	18703	43757	18692	43441	18695	19589	19586	19595	16890	18695	18706	19586	18689	44049	15322	18696	43160	19590
19AR1317	ESR	44710	18784	45057	44295	43903	18831	44794	18831	43552	16405	18781	45204	39078	18828	16408	16410	18784	16410	16325	16299	18786	18792	18830	18834	16403	18787	43809	16406	16405	18834	18840	43634	18829	43921	18834	18784	18781	18790	15988	18833	18847	18781	18826	44848	14994	18841	43533	18785
19AR1319	ESR	39806	42998	40201	26975	26948	43010	36713	43010	958	43339	43035	40333	36281	43011	43342	43346	42998	43344	43339	43333	43000	43006	43009	43013	43337	43001	26474	43340	43339	43013	43015	45	43006	26461	43015	42998	42995	43004	43427	43016	43031	42995	43005	39841	43662	43020	9002	42999
19AR1321	ESR	44468	19590	44428	43739	43679	18340	44300	18340	43603	16097	19576	45104	39060	18339	16102	16100	19590	16102	16087	16060	19592	19598	18342	18343	16095	19593	43595	16098	16097	18344	18352	43797	18341	43593	18348	19590	19587	19596	16812	18344	18359	19587	18338	44350	15219	18349	43231	19591
19AR1325	ESR	43459	46	43656	43232	42955	4668	43705	4668	42862	20303	180	43816	38383	4661	20304	20304	46	20308	20345	20334	48	54	4667	4667	20301	49	42889	20300	20303	4671	4677	43001	4666	42943	4669	46	43	52	19894	4670	4680	43	4663	43652	19443	4674	42669	47
19AR1326	ESR	43459	47	43653	43231	42954	4669	43702	4669	42861	20304	181	43813	38384	4662	20305	20305	47	20309	20346	20335	49	55	4668	4668	20302	50	42888	20301	20304	4672	4678	43000	4667	42942	4670	47	44	53	19895	4671	4681	44	4664	43649	19442	4675	42668	48
19AR1327	ESR	42881	20759	42076	43144	41691	19811	43415	19811	43079	1027	20721	42871	39038	19794	1032	1038	20759	1032	1052	1020	20761	20767	19794	19814	1025	20762	42522	1028	1017	19798	19804	43191	19793	42784	19798	20759	20756	20765	15418	19799	19814	20756	19790	42040	17637	19821	42691	20760
19AR1329	ESR	43591	4042	43977	43625	43198	1752	43830	1752	43028	19541	4031	44067	38461	1753	19542	19542	4042	19546	19491	19476	4044	4050	1759	1751	19539	4045	43136	19538	19541	1763	1769	43178	1758	43193	1761	4042	4039	4048	19459	1762	1772	4039	1755	43762	18898	1758	42688	4043
19AR1332	ESR	43452	38	43646	43222	42945	4660	43693	4660	42851	20295	172	43804	38375	4653	20296	20296	38	20300	20337	20326	40	46	4659	4659	20293	41	42879	20292	20295	4663	4669	42990	4658	42933	4661	38	35	44	19886	4662	4672	35	4655	43642	19435	4666	42658	39
19AR1333	ESR	43494	151	43679	43246	42976	4569	43728	4569	42872	20238	49	43841	38390	4546	20239	20239	151	20243	20280	20269	153	159	4552	4568	20236	154	42908	20235	20238	4556	4562	43009	4551	42962	4554	151	148	157	19872	4555	4565	148	4548	43693	19424	4575	42682	152
19AR1335	ESR	44745	18821	45037	44294	43882	18859	44769	18859	43620	16385	18818	45179	39018	18856	16388	16390	18821	16390	16311	16319	18823	18829	18858	18862	16383	18824	43781	16386	16385	18862	18868	43706	18857	43914	18862	18821	18818	18827	15909	18861	18875	18818	18854	44827	14964	18869	43514	18822
19AR1337	ESR	44881	19266	45049	44131	43818	19246	44753	19246	43614	15912	19269	45281	39038	19247	15913	15913	19266	15917	15842	15648	19268	19274	19254	19245	15910	19269	43757	15909	15912	19258	19264	43733	19253	43796	19256	19266	19263	19272	16045	19256	19264	19263	19250	44921	15290	19252	43485	19267
19AR1338	ESR	44743	18819	45035	44292	43884	18861	44771	18861	43622	16387	18816	45177	39020	18854	16386	16388	18819	16392	16313	16317	18821	18827	18860	18860	16385	18822	43783	16384	16387	18864	18870	43704	18859	43912	18860	18819	18816	18825	15911	18863	18873	18816	18856	44829	14962	18867	43516	18820
19AR1340	ESR	42753	4648	43326	42907	42606	64	43279	64	42853	19410	4558	43695	38382	41	19411	19411	4648	19415	19360	19345	4650	4656	59	63	19408	4651	42536	19407	19410	63	69	43003	58	42593	61	4648	4645	4654	19772	50	61	4645	55	43118	18871	70	42694	4649
19AR1342	ESR	43458	50	43654	43227	42950	4666	43703	4666	42858	20301	178	43814	38379	4659	20302	20302	50	20306	20343	20332	52	58	4665	4665	20299	53	42884	20298	20301	4669	4675	42999	4664	42940	4667	50	47	56	19892	4668	4678	47	4661	43650	19441	4672	42665	51
19AR1343	ESR	41816	38066	41719	35980	35511	37781	40567	37781	35229	38491	38098	42189	23240	37782	38496	38498	38066	38496	38477	38474	38068	38074	37784	37784	38489	38069	35546	38492	38491	37788	37792	35375	37783	35410	37790	38066	38063	38072	38334	37787	37802	38063	37776	41791	37923	37791	34903	38067
19AR1344	ESR	42754	4651	43327	42906	42601	75	43276	75	42848	19407	4561	43696	38379	56	19412	19412	4651	19412	19357	19346	4653	4659	28	78	19405	4654	42531	19408	19407	12	38	43002	29	42592	34	4651	4648	4657	19771	61	76	4648	24	43115	18874	85	42689	4652
19AR1345	ESR	43445	11	43641	43217	42940	4653	43690	4653	42847	20288	165	43801	38368	4646	20289	20289	11	20293	20330	20319	13	19	4652	4652	20286	14	42874	20285	20288	4656	4662	42986	4651	42928	4654	11	8	17	19879	4655	4665	8	4648	43637	19428	4659	42654	12
19AR1346	ESR	44050	19290	44082	43498	43301	18383	44047	18383	43405	2326	19223	44860	38983	18366	2331	2337	19290	2331	2434	2464	19292	19298	18368	18386	2324	19293	43197	2327	2326	18372	18378	43525	18367	43264	18374	19290	19287	19296	14153	18371	18386	19287	18364	43915	15712	18393	43232	19291
19AR1348	ESR	40032	42940	40295	26714	26786	42615	36682	42615	1124	42798	42979	40336	36177	42612	42797	42801	42940	42803	42811	42787	42942	42948	42614	42614	42796	42943	26288	42795	42798	42618	42620	2005	42613	26250	42616	42940	42937	42946	43283	42621	42632	42937	42610	39987	43384	42621	9021	42941
19AR1349	ESR	44725	18800	45074	44310	43916	18847	44803	18847	43568	16423	18797	45217	39091	18844	16426	16428	18800	16428	16343	16317	18802	18808	18846	18850	16421	18803	43821	16424	16423	18850	18856	43651	18845	43934	18850	18800	18797	18806	16004	18849	18863	18797	18842	44863	15010	18857	43549	18801
19AR1351	ESR	43501	157	43684	43253	42983	4573	43733	4573	42879	20243	55	43848	38397	4550	20244	20244	157	20248	20285	20274	159	165	4556	4572	20241	160	42915	20240	20243	4560	4566	43016	4555	42969	4558	157	154	163	19876	4559	4569	154	4552	43698	19430	4579	42689	158
19AR1352	ESR	43461	59	43656	43232	42953	4675	43705	4675	42860	20307	187	43816	38383	4668	20308	20308	59	20312	20349	20338	61	67	4674	4674	20305	62	42887	20304	20307	4678	4684	43001	4673	42943	4676	59	56	65	19898	4677	4687	56	4670	43653	19447	4681	42667	60
19AR1353	ESR	43471	59	43667	43245	42968	4681	43716	4681	42875	20316	193	43827	38394	4674	20317	20317	59	20321	20358	20347	61	67	4680	4680	20314	62	42902	20313	20316	4684	4690	43014	4679	42956	4682	59	56	65	19907	4683	4693	56	4676	43661	19456	4687	42682	60
19AR1354	ESR	43481	334	43675	43114	42965	4852	43724	4852	42588	20347	316	43839	38396	4849	20348	20348	334	20352	20389	20378	336	342	4855	4851	20345	337	42904	20344	20347	4859	4865	42725	4854	42958	4857	334	331	340	20071	4858	4868	331	4851	43686	19626	4858	42486	335
19AR1355	ESR	22912	43469	16240	39585	38875	43040	21078	43042	39970	42321	43537	17205	41928	43041	42329	42327	43467	42327	42326	42306	43469	43475	43041	43045	42320	43470	39599	42323	42324	43045	43044	39714	43040	39597	43045	43469	43466	43473	44531	43046	43061	43466	43037	14339	44362	43050	40597	43470
19AR1356	ESR	43444	10	43640	43216	42939	4652	43689	4652	42846	20287	164	43800	38367	4645	20288	20288	10	20292	20329	20318	12	18	4651	4651	20285	13	42873	20284	20287	4655	4661	42985	4650	42927	4653	10	7	16	19878	4654	4664	7	4647	43636	19427	4658	42653	11
19AR1359	ESR	43439	5	43635	43211	42934	4647	43684	4647	42841	20282	159	43795	38362	4640	20283	20283	5	20287	20324	20313	7	13	4646	4646	20280	8	42868	20279	20282	4650	4656	42980	4645	42922	4648	5	2	11	19873	4649	4659	2	4642	43631	19422	4653	42648	6
19AR1369	ESR	43045	20287	42123	43330	41859	19424	43495	19424	43223	20	20249	42892	39279	19407	39	41	20287	21	268	296	20289	20295	19407	19427	26	20290	42906	17	38	19411	19417	43332	19406	42947	19411	20287	20284	20293	15501	19412	19427	20284	19403	42083	17071	19434	43031	20288
19AR1370	ESR	42762	4659	43335	42916	42611	83	43284	83	42856	19415	4569	43704	38387	64	19420	19420	4659	19420	19365	19354	4661	4667	36	86	19413	4662	42541	19416	19415	40	46	43010	37	42602	42	4659	4656	4665	19779	69	84	4656	32	43123	18882	93	42697	4660
19AR1371	ESR	39523	42946	39534	11727	3107	42639	36890	42639	26147	42778	42998	39915	36431	42636	42779	42781	42946	42783	42774	42744	42948	42954	42640	42638	42776	42949	2113	42775	42778	42642	42645	26340	42639	1336	42642	42946	42943	42952	43507	42645	42654	42943	42634	39728	43633	42645	26514	42947
19AR1372	ESR	31143	44360	31118	40914	40212	43955	33088	43957	40944	44120	44397	31587	43145	43958	44125	44127	44358	44125	44132	44129	44360	44366	43960	43960	44118	44361	40583	44121	44120	43964	43965	40770	43959	40607	43965	44358	44357	44364	45139	43963	43978	44357	43956	30495	45378	43966	41242	44359
19AR1374	ESR	22792	43554	9876	39835	38334	43074	15919	43076	40081	42197	43600	11346	41913	43077	42203	42203	43552	42203	42174	42172	43554	43560	43077	43079	42196	43555	39065	42199	42198	43081	43079	39772	43076	39451	43081	43552	43551	43558	43842	43082	43097	43551	43073	1516	44648	43085	40761	43553
19AR1376	ESR	38897	42939	38811	12456	27	42602	37267	42602	26771	41859	42987	38847	36569	42603	41864	41866	42939	41864	41852	41844	42941	42947	42603	42605	41857	42942	2241	41860	41859	42605	42608	26941	42602	2156	42607	42939	42936	42945	43489	42608	42621	42936	42597	38767	43809	42612	26961	42940
19AR1377	ESR	39797	42983	40190	26960	26935	42997	36702	42997	945	43328	43022	40318	36268	42998	43331	43335	42983	43333	43328	43322	42985	42991	42996	43000	43326	42986	26461	43329	43328	43000	43002	58	42993	26448	43002	42983	42980	42989	43414	43003	43018	42980	42992	39830	43651	43007	8989	42984
19AR1379	ESR	43096	20337	42174	43379	41912	19478	43548	19478	43273	75	20299	42943	39333	19457	90	92	20337	76	323	347	20339	20345	19461	19477	81	20340	42959	68	93	19465	19471	43378	19460	42996	19461	20337	20334	20343	15556	19466	19477	20334	19457	42138	17122	19484	43081	20338
19AR1380	ESR	42757	4654	43330	42911	42606	78	43279	78	42850	19410	4564	43699	38382	59	19415	19415	4654	19415	19360	19349	4656	4662	31	81	19408	4657	42536	19411	19410	35	41	43004	32	42597	37	4654	4651	4660	19774	64	79	4651	27	43118	18877	88	42691	4655
19AR1400	ESR	44461	18615	44469	43859	43746	18905	44521	18905	43584	17046	18601	44695	39018	18900	17047	17045	18615	17051	16999	16929	18617	18623	18907	18904	17044	18618	43626	17043	17046	18909	18917	43740	18906	43646	18909	18615	18612	18621	16453	18909	18919	18612	18903	44671	15206	18910	43378	18616
19AR1402	ESR	43449	17	43645	43221	42944	4657	43694	4657	42851	20292	169	43805	38372	4650	20293	20293	17	20297	20334	20323	19	25	4656	4656	20290	20	42878	20289	20292	4660	4666	42990	4655	42932	4658	17	14	23	19883	4659	4669	14	4652	43641	19432	4663	42658	18
19AR1404	ESR	43045	20288	42123	43331	41860	19425	43495	19425	43224	29	20250	42892	39281	19408	40	42	20288	34	269	297	20290	20296	19408	19428	19	20291	42907	30	39	19412	19418	43333	19407	42948	19412	20288	20285	20294	15502	19413	19428	20285	19404	42083	17071	19435	43032	20289
19AR1406	ESR	39808	42693	39497	27217	26485	42736	35062	42736	3886	42746	42743	39596	36430	42733	42745	42749	42693	42751	42721	42713	42695	42701	42735	42735	42744	42696	26323	42743	42746	42739	42741	4288	42734	26239	42737	42693	42690	42699	43428	42742	42753	42690	42731	39582	43177	42742	10327	42694
19AR1407	ESR	43050	20293	42128	43336	41865	19430	43500	19430	43229	48	20255	42897	39286	19413	53	55	20293	53	278	296	20295	20301	19413	19433	46	20296	42912	49	38	19417	19423	43338	19412	42953	19417	20293	20290	20299	15507	19418	19433	20290	19409	42088	17077	19440	43037	20294
19AR1408	ESR	44268	19848	44722	43713	43506	19723	44440	19723	43500	15452	19854	44961	38875	19722	15451	15451	19848	15457	15491	15488	19850	19856	19728	19722	15450	19851	43473	15449	15452	19732	19738	43460	19725	43522	19730	19848	19845	19854	279	19731	19741	19845	19722	44055	16394	19729	43473	19849
19AR1409	ESR	43030	20318	42092	43309	41844	19363	43469	19363	43216	296	20280	42901	39272	19342	297	303	20318	301	234	2	20320	20326	19346	19362	294	20321	42859	293	286	19350	19356	43322	19345	42913	19346	20318	20315	20324	15553	19351	19362	20315	19342	42068	16868	19369	43004	20319
19AR1410	ESR	43042	20284	42120	43327	41856	19421	43492	19421	43220	17	20246	42889	39276	19404	36	38	20284	22	265	293	20286	20292	19404	19424	23	20287	42903	18	35	19408	19414	43329	19403	42944	19408	20284	20281	20290	15498	19409	19424	20281	19400	42080	17068	19431	43028	20285
19AR1411	ESR	43043	20285	42121	43328	41861	19426	43497	19426	43225	44	20247	42890	39281	19405	45	51	20285	49	270	298	20287	20293	19409	19425	42	20288	42908	41	44	19413	19419	43330	19408	42945	19409	20285	20282	20291	15503	19414	19425	20282	19405	42085	17067	19432	43033	20286
19AR1412	ESR	39536	42957	39545	11734	3112	42646	36897	42646	26150	42785	43009	39926	36432	42647	42790	42792	42957	42790	42781	42755	42959	42965	42647	42649	42783	42960	2118	42786	42785	42649	42652	26349	42646	1347	42653	42957	42954	42963	43514	42652	42665	42954	42641	39735	43644	42656	26517	42958
19AR1413	ESR	40239	43828	40352	23692	23520	43718	37210	43719	27181	44218	43862	38131	37721	43720	44223	44225	43828	44223	44224	44210	43830	43836	43720	43722	44216	43831	22715	44219	44218	43724	43726	27003	43719	22600	43726	43828	43825	43834	43972	43725	43738	43825	43716	39949	44679	43728	28033	43829
19AR1414	ESR	43320	458	43246	43250	42633	5003	43293	5003	42847	20014	519	43410	38460	5000	20015	20015	458	20019	20056	20045	460	466	5006	5002	20012	461	42675	20011	20014	5010	5016	42984	5005	42729	5008	458	455	464	20175	5009	5019	455	5002	43345	19713	5009	42651	459
19AR1416	ESR	39562	42854	39708	27171	26306	42873	36473	42873	1546	42808	42920	39813	36305	42872	42811	42815	42854	42813	42786	42787	42856	42862	42870	42876	42806	42857	26334	42809	42808	42874	42876	1311	42869	26359	42876	42854	42851	42860	43325	42877	42892	42851	42866	39374	43554	42883	9400	42855
19AR1418	ESR	39515	42789	39652	27199	26298	42761	36581	42761	2655	43293	42820	39864	36235	42756	43292	43296	42789	43298	43306	43288	42791	42797	42758	42760	43291	42792	25907	43290	43293	42762	42764	2636	42757	25811	42760	42789	42786	42795	43211	42765	42776	42786	42754	39744	43408	42767	9591	42790
19AR1420	ESR	42762	4657	43331	42916	42615	71	43288	71	42860	19419	4567	43702	38391	46	19420	19420	4657	19424	19369	19354	4659	4665	68	70	19417	4660	42545	19416	19419	72	78	43010	67	42602	70	4657	4654	4663	19781	57	66	4654	64	43125	18880	77	42701	4658
19AR1421	ESR	39531	42955	40107	26983	26912	42967	36694	42967	930	43308	43014	40304	36197	42968	43311	43315	42955	43313	43304	43286	42957	42963	42966	42970	43306	42958	26335	43309	43308	42970	42972	510	42965	26433	42972	42955	42952	42961	43391	42973	42988	42952	42962	39711	43611	42977	8980	42956
19AR1422	ESR	42756	4653	43329	42910	42605	77	43278	77	42850	19409	4563	43698	38381	58	19414	19414	4653	19414	19359	19348	4655	4661	30	80	19407	4656	42535	19410	19409	34	40	43004	31	42596	36	4653	4650	4659	19773	63	78	4650	26	43117	18876	87	42691	4654
19AR1423	ESR	42759	4656	43332	42913	42608	80	43281	80	42853	19412	4566	43701	38384	61	19417	19417	4656	19417	19362	19351	4658	4664	33	83	19410	4659	42538	19413	19412	37	43	43007	34	42599	39	4656	4653	4662	19776	66	81	4653	29	43120	18879	90	42694	4657
19AR1425	ESR	43446	12	43640	43218	42941	4654	43691	4654	42848	20289	166	43800	38369	4647	20290	20290	4	20294	20331	20320	2	8	4653	4653	20287	7	42875	20286	20289	4657	4663	42987	4652	42929	4655	12	9	10	19880	4656	4666	9	4649	43636	19429	4660	42655	13
19AR1426	ESR	40054	42320	40362	26872	27140	42463	36708	42463	2115	42679	42359	40366	36427	42464	42682	42686	42320	42684	42692	42672	42322	42328	42462	42466	42677	42323	26642	42680	42679	42466	42468	2998	42461	26606	42468	42320	42317	42326	43017	42469	42484	42317	42458	39923	42641	42473	8666	42321
19AR1428	ESR	44052	19301	44094	43482	43341	18068	44042	18068	43484	2863	19234	44822	39002	18051	2868	2874	19301	2868	3083	3119	19303	19309	18051	18071	2861	19304	43264	2864	2863	18057	18063	43597	18052	43307	18059	19301	19298	19307	14010	18056	18071	19298	18049	43859	15719	18078	43235	19302
19AR1429	ESR	42754	4651	43325	42906	42601	31	43274	31	42848	19423	4577	43694	38377	58	19428	19428	4651	19428	19373	19362	4653	4659	74	34	19421	4654	42531	19424	19423	78	84	43002	73	42592	80	4651	4648	4657	19765	63	78	4648	70	43115	18854	41	42691	4652
19AR1431	ESR	42754	4651	43327	42908	42603	75	43276	75	42848	19407	4561	43696	38379	56	19412	19412	4651	19412	19357	19346	4653	4659	26	78	19405	4654	42533	19408	19407	32	38	43002	29	42594	32	4651	4648	4657	19771	61	76	4648	24	43115	18874	85	42689	4652
19AR1433	ESR	11479	43310	23378	39511	39282	42752	26741	42752	39869	42782	43375	24114	42003	42751	42787	42787	43310	42787	42785	42776	43312	43317	42751	42755	42780	43313	39730	42783	42782	42755	42757	39813	42750	39793	42757	43308	43307	43316	44194	42754	42771	43307	42747	22681	44388	42761	40526	43309
19AR1434	ESR	43450	16	43644	43222	42945	4658	43695	4658	42852	20293	170	43804	38373	4651	20294	20294	8	20298	20335	20324	10	16	4657	4657	20291	11	42879	20290	20293	4661	4667	42991	4656	42933	4659	16	13	14	19884	4660	4670	13	4653	43640	19433	4664	42659	17
19AR1436	ESR	42757	4654	43326	42909	42604	2	43275	34	42851	19426	4580	43695	38380	61	19431	19431	4654	19431	19376	19365	4656	4662	77	37	19424	4657	42534	19427	19426	81	87	43005	76	42595	83	4654	4651	4660	19768	66	81	4651	73	43116	18857	40	42694	4655
19AR1438	ESR	43043	20285	42121	43328	41861	19426	43497	19426	43225	40	20247	42890	39282	19405	41	47	20285	45	270	284	20287	20293	19409	19425	38	20288	42908	37	10	19413	19419	43330	19408	42945	19409	20285	20282	20291	15503	19414	19425	20282	19405	42085	17069	19432	43033	20286
19AR1441	ESR	39436	42868	39859	12098	2234	42527	37122	42527	26267	42902	42914	39934	36378	42528	42907	42909	42868	42907	42878	42855	42870	42876	42528	42530	42900	42871	8	42903	42902	42530	42533	26461	42527	1117	42534	42868	42865	42874	43256	42533	42546	42865	42522	39787	43722	42537	26601	42869
19AR1442	ESR	43459	25	43653	43231	42954	4667	43704	4667	42861	20302	179	43813	38382	4660	20303	20303	17	20307	20344	20333	19	25	4666	4666	20300	20	42888	20299	20302	4670	4676	43000	4665	42942	4668	25	22	23	19893	4669	4679	22	4662	43649	19442	4673	42668	26
19AR1443	ESR	40027	42936	40290	26710	26785	42611	36677	42611	1121	42794	42975	40331	36174	42608	42793	42797	42936	42799	42807	42783	42938	42944	42610	42610	42792	42939	26287	42791	42794	42614	42616	2002	42609	26249	42612	42936	42933	42942	43279	42617	42628	42933	42606	39982	43380	42617	9016	42937
19AR1444	ESR	42748	4645	43321	42902	42597	69	43270	69	42842	19401	4555	43690	38373	50	19406	19406	4645	19406	19351	19340	4647	4653	22	72	19399	4648	42527	19402	19401	26	32	42996	23	42588	28	4645	4642	4651	19765	55	70	4642	12	43109	18868	79	42683	4646
19AR1445	ESR	38896	42940	38810	12454	41	42603	37266	42603	26770	41860	42988	38846	36570	42604	41865	41867	42940	41865	41853	41845	42942	42948	42604	42606	41858	42943	2239	41861	41860	42606	42609	26940	42603	2154	42608	42940	42937	42946	43492	42609	42622	42937	42598	38766	43808	42613	26960	42941
19AR1446	ESR	43048	20292	42126	43333	41862	19429	43498	19429	43226	27	20254	42895	39282	19412	44	46	20292	32	273	301	20294	20300	19412	19432	31	20295	42909	28	43	19416	19422	43335	19411	42950	19416	20292	20289	20298	15504	19417	19432	20289	19408	42086	17076	19439	43034	20293
19AR1447	ESR	43447	11	43643	43219	42942	4655	43692	4655	42849	20290	167	43803	38370	4648	20291	20291	13	20295	20332	20321	15	21	4654	4654	20288	16	42876	20287	20290	4658	4664	42988	4653	42930	4656	13	10	19	19881	4657	4667	10	4650	43639	19430	4661	42656	14
19AR1451	ESR	44719	18793	45066	44302	43910	18840	44803	18840	43559	16414	18790	45213	39085	18837	16417	16419	18793	16419	16334	16308	18795	18801	18839	18843	16412	18796	43816	16415	16414	18843	18849	43641	18838	43928	18843	18793	18790	18799	15997	18842	18856	18790	18835	44855	15003	18850	43541	18794
19AR1453	ESR	11783	43401	23907	39791	38983	42866	26710	42866	39975	43037	43462	23716	42153	42865	43044	43042	43401	43042	43023	43017	43403	43409	42865	42869	43035	43404	39470	43038	43039	42869	42871	39984	42864	39535	42871	43399	43398	43406	44442	42870	42885	43398	42861	22971	44576	42875	40388	43400
19AR1454	ESR	44302	10749	44640	44310	43857	10838	44444	10838	43855	20116	10743	44736	39083	10839	20121	20123	10749	20121	20060	20091	10751	10757	10840	10841	20114	10752	43841	20117	20116	10844	10850	43990	10839	43887	10846	10749	10746	10755	19793	10844	10858	10746	10836	44443	19330	10848	43491	10750
19AR1455	ESR	40907	43577	40957	21144	20864	43608	37602	43608	25752	43924	43612	40820	37193	43607	43929	43931	43577	43929	43920	43894	43579	43585	43607	43611	43922	43580	20248	43925	43924	43611	43615	26000	43606	19485	43613	43577	43574	43583	44176	43609	43625	43574	43603	40811	44228	43618	26413	43578
19AR1456	ESR	42759	4656	43330	42911	42610	36	43283	40	42857	19432	4582	43699	38386	63	19433	19433	4656	19437	19382	19367	4658	4664	83	39	19430	4659	42540	19429	19432	87	93	43007	82	42597	85	4656	4653	4662	19774	72	83	4653	79	43124	18859	42	42700	4657
19AR1475	ESR	40032	42940	40295	26718	26786	42613	36678	42613	1122	42796	42979	40336	36175	42614	42799	42803	42940	42801	42809	42789	42942	42948	42612	42616	42794	42943	26288	42797	42796	42616	42618	2007	42611	26254	42618	42940	42937	42946	43281	42619	42634	42937	42608	39985	43386	42623	9019	42941
19AR1477	ESR	23066	43719	10480	39719	39585	43259	14801	43261	39667	42873	43769	11958	41890	43262	42879	42879	43717	42879	42870	42856	43719	43725	43262	43264	42872	43720	39427	42875	42874	43266	43264	39359	43261	39523	43268	43717	43716	43723	44255	43267	43282	43716	43258	1750	44750	43270	40480	43718
19AR1478	ESR	43354	4132	43781	43368	42868	2164	43597	2164	42814	19963	4121	43894	38337	2165	19964	19964	4132	19968	19913	19898	4134	4140	2171	2163	19961	4135	42806	19960	19963	2175	2181	42965	2170	42865	2173	4132	4129	4138	19540	2174	2184	4129	2167	43583	18696	2170	42739	4133
19AR1479	ESR	43447	13	43643	43219	42942	4655	43692	4655	42849	20290	167	43803	38370	4648	20291	20291	13	20295	20332	20321	15	21	4654	4654	20288	16	42876	20287	20290	4658	4664	42988	4653	42930	4656	13	10	19	19881	4657	4667	10	4650	43639	19430	4661	42656	14
19AR1495	ESR	39435	42868	39858	12098	2237	42531	37125	42531	26270	42905	42914	39933	36381	42528	42906	42908	42868	42910	42881	42854	42870	42876	42532	42530	42903	42871	11	42902	42905	42534	42537	26460	42531	1116	42534	42868	42865	42874	43259	42537	42546	42865	42526	39790	43721	42537	26604	42869
19AR1574	ESR	43443	9	43639	43215	42938	4651	43688	4651	42845	20286	163	43799	38366	4644	20287	20287	9	20291	20328	20317	11	17	4650	4650	20284	12	42872	20283	20286	4654	4660	42984	4649	42926	4652	9	6	15	19877	4653	4663	6	4646	43635	19426	4657	42652	10
19AR1576	ESR	43461	27	43655	43233	42956	4669	43706	4669	42863	20304	181	43815	38384	4662	20305	20305	19	20309	20346	20335	19	25	4668	4668	20302	22	42890	20301	20304	4672	4678	43002	4667	42944	4670	27	24	25	19895	4671	4681	24	4664	43651	19444	4675	42670	28
19AR1579	ESR	42759	4656	43330	42911	42606	36	43279	8	42853	19428	4582	43699	38382	63	19433	19433	4656	19433	19378	19367	4658	4664	79	11	19426	4659	42536	19429	19428	81	89	43007	78	42597	85	4656	4653	4662	19770	68	83	4653	75	43120	18859	46	42696	4657
19AR1582	ESR	44623	19216	44910	44034	43838	19216	44686	19216	43603	16947	19202	45156	39136	19215	16952	16950	19216	16952	16956	16948	19218	19224	19218	19219	16945	19219	43781	16948	16947	19220	19228	43488	19215	43821	19224	19216	19213	19222	16382	19220	19234	19213	19214	44796	15561	19226	43441	19217
19AR1583	ESR	44931	19067	45179	44185	43985	19070	44905	19070	43478	17356	19076	45367	39049	19067	17362	17364	19067	17361	17291	17282	19069	19075	19070	19073	17355	19070	43922	17357	17357	19074	19080	43607	19069	43976	19076	19067	19064	19073	16625	19072	19086	19064	19066	45003	15052	19080	43504	19068
19AR1588	ESR	43448	15	43643	43221	42944	4657	43694	4657	42851	20292	169	43803	38372	4650	20293	20293	7	20297	20334	20323	9	15	4656	4656	20290	10	42878	20289	20292	4660	4666	42990	4655	42932	4658	15	12	11	19883	4659	4669	12	4652	43639	19432	4663	42658	16
19AR1594	ESR	40307	42530	40497	27201	27121	42641	36933	42641	1475	42600	42570	40548	36589	42640	42603	42607	42530	42605	42613	42593	42532	42538	42638	42644	42598	42533	26560	42601	42600	42642	42644	2354	42637	26524	42644	42530	42527	42536	43137	42645	42660	42527	42634	40381	42641	42651	8693	42531
19AR1595	ESR	43044	20288	42122	43329	41864	19429	43498	19429	43226	27	20250	42891	39284	19408	42	44	20288	28	275	299	20290	20296	19412	19428	33	20291	42911	20	45	19416	19422	43331	19411	42948	19412	20288	20285	20294	15508	19417	19428	20285	19408	42086	17074	19435	43034	20289
AGR6711	QMRA	41817	38067	41720	35981	35512	37782	40568	37782	35230	38492	38099	42190	23241	37783	38497	38499	38067	38497	38478	38475	38069	38075	37785	37785	38490	38070	35547	38493	38492	37789	37793	35376	37784	35411	37791	38067	38064	38073	38335	37788	37803	38064	37777	41792	37924	37792	34904	38068
AGR6713	QMRA	30754	44277	30991	40627	40063	43652	32855	43654	40923	44009	44311	31444	43110	43655	44014	44016	44275	44014	44021	44018	44277	44283	43657	43657	44007	44278	40435	44010	44009	43661	43662	40745	43656	40457	43662	44275	44274	44281	45063	43660	43675	44274	43653	30173	45312	43663	41209	44276
AGR6714	QMRA	40746	38694	41507	37093	36666	38709	41048	38709	36280	39583	38728	41937	2260	38710	39591	39593	38694	39590	39591	39579	38696	38702	38710	38712	39584	38697	36437	39586	39586	38714	38716	36031	38709	36453	38716	38694	38691	38700	38873	38715	38730	38691	38706	41080	39087	38719	36720	38695
AGR6715	QMRA	43446	14	43642	43218	42941	4654	43691	4654	42848	20289	166	43802	38369	4647	20290	20290	14	20294	20331	20320	16	22	4653	4653	20287	17	42875	20286	20289	4657	4663	42987	4652	42929	4655	14	11	20	19880	4656	4666	11	4649	43638	19429	4660	42655	15
AGR6717	QMRA	42756	4653	43327	42908	42603	29	43276	33	42850	19425	4579	43696	38379	60	19430	19430	4653	19430	19375	19364	4655	4661	76	36	19423	4656	42533	19426	19425	80	86	43004	75	42594	82	4653	4650	4659	19767	65	80	4650	72	43117	18856	39	42693	4654
AGR6718	QMRA	39570	42998	39818	27071	27025	43071	36556	43071	1509	43341	43057	39948	36573	43072	43344	43348	42998	43346	43341	43335	43000	43006	43070	43074	43339	43001	26537	43342	43341	43074	43076	620	43067	26524	43076	42998	42995	43004	43456	43077	43092	42995	43066	39742	43674	43081	9041	42999
AGR6722	QMRA	39825	43347	39986	27171	27189	43358	36386	43358	24144	43801	43382	40125	36542	43360	43806	43808	43347	43806	43776	43760	43349	43355	43360	43361	43799	43350	26705	43802	43801	43364	43366	24311	43359	26665	43366	43347	43344	43353	44011	43364	43380	43344	43354	39928	44064	43368	25827	43348
AGR7341	QMRA	26122	43564	13235	37108	37396	43205	2223	43207	36809	43318	43614	14035	40987	43208	43324	43324	43564	43324	43323	43330	43566	43572	43208	43210	43317	43567	37164	43320	43319	43212	43214	36685	43207	37234	43214	43562	43561	43570	44073	43213	43228	43561	43204	15289	44420	43216	37522	43563
AGR7343	QMRA	22995	43406	5467	39669	38427	42952	12599	42954	39941	41935	43460	6918	42066	42955	41941	41941	43404	41941	41954	41936	43406	43412	42955	42957	41934	43407	39550	41937	41936	42959	42957	39754	42954	39542	42959	43404	43403	43410	44219	42960	42975	43403	42951	8994	44561	42963	40505	43405
AGR7344	QMRA	43050	20292	42128	43335	41864	19429	43500	19429	43228	25	20254	42897	39284	19412	44	46	20292	24	273	301	20294	20300	19412	19432	31	20295	42911	20	43	19416	19422	43337	19411	42952	19416	20292	20289	20298	15506	19417	19432	20289	19408	42088	17076	19439	43036	20293
AGR7348	QMRA	41948	37823	42078	36453	35795	37850	40760	37850	35386	38660	37855	42338	22874	37851	38665	38667	37823	38665	38646	38643	37825	37831	37853	37853	38658	37826	35830	38661	38660	37857	37861	35532	37852	35694	37859	37823	37820	37829	38113	37856	37871	37820	37845	41982	38312	37860	35099	37824
AGR7349	QMRA	39809	43000	40204	26975	26948	43014	36716	43014	962	43341	43039	40334	36279	43015	43344	43348	43000	43346	43341	43335	43002	43008	43013	43017	43339	43003	26474	43342	43341	43017	43019	73	43010	26461	43019	43000	42997	43006	43425	43020	43035	42997	43009	39843	43664	43024	9006	43001
AGR7351	QMRA	43452	18	43646	43224	42947	4660	43697	4660	42854	20293	172	43806	38375	4653	20294	20294	10	20298	20335	20324	10	16	4659	4659	20291	13	42881	20290	20293	4663	4669	42993	4658	42935	4661	18	15	16	19884	4662	4672	15	4655	43642	19435	4666	42661	19
AGR7355	QMRA	44767	19000	45003	44332	44033	19005	44746	19005	43681	16953	19009	45255	38807	19018	16954	16956	19000	16958	16883	16750	19002	19008	19024	19004	16951	19003	43952	16950	16953	19028	19032	43767	19023	43986	19026	19000	18997	19006	15859	19027	19035	18997	19020	44909	1474	19011	43498	19001
AGR7356	QMRA	42747	4644	43320	42901	42596	68	43269	68	42841	19400	4554	43689	38372	49	19405	19405	4644	19405	19350	19339	4646	4652	19	71	19398	4647	42526	19401	19400	25	31	42995	22	42587	25	4644	4641	4650	19764	54	69	4641	17	43108	18867	78	42682	4645
AGR7358	QMRA	43054	20298	42132	43339	41870	19435	43504	19435	43232	31	20260	42901	39290	19418	50	52	20298	32	279	307	20300	20306	19418	19438	37	20301	42917	28	49	19422	19428	43341	19417	42958	19422	20298	20295	20304	15512	19423	19438	20295	19414	42092	17082	19445	43040	20299
AGR7362	QMRA	43447	17	43643	43219	42942	4657	43692	4657	42849	20292	169	43803	38370	4650	20293	20293	17	20297	20334	20323	19	25	4656	4656	20290	20	42876	20289	20292	4660	4666	42988	4655	42930	4658	17	14	23	19883	4659	4669	14	4652	43639	19432	4663	42656	18
AGR7364	QMRA	43461	49	43655	43233	42955	4671	43704	4671	42862	20306	183	43815	38385	4664	20307	20307	49	20311	20348	20337	51	57	4670	4670	20304	52	42889	20303	20306	4674	4680	43001	4669	42943	4672	49	46	55	19897	4673	4683	46	4666	43651	19444	4677	42669	50
AGR7366	QMRA	22291	43819	15557	40059	39194	43415	20642	43417	40590	42739	43879	16090	42602	43416	42746	42744	43817	42744	42712	42714	43819	43824	43416	43420	42737	43820	40146	42740	42741	43420	43422	40351	43415	40227	43420	43817	43816	43823	44788	43421	43436	43816	43412	14490	44971	43426	41118	43818
AGR7368	QMRA	43449	17	43645	43221	42944	4657	43694	4657	42849	20292	169	43805	38372	4650	20293	20293	17	20297	20334	20323	19	25	4656	4656	20290	20	42878	20289	20292	4660	4666	42988	4655	42932	4658	17	14	23	19883	4659	4669	14	4652	43641	19432	4663	42656	18
AGR7373	QMRA	40924	43424	40989	27092	27391	43644	37332	43644	3567	44047	43463	39633	37230	43641	44046	44050	43424	44052	44073	44055	43426	43432	43643	43643	44045	43427	27224	44044	44047	43647	43649	3925	43642	27110	43645	43424	43421	43430	44061	43649	43661	43421	43639	40792	44421	43650	10063	43425
AGR7374	QMRA	40196	42473	40287	27240	26944	42593	36586	42593	2625	42673	42522	40386	36483	42594	42676	42680	42473	42678	42648	42644	42475	42481	42592	42596	42671	42476	26512	42674	42673	42596	42598	3031	42591	26432	42598	42473	42470	42479	43208	42599	42614	42470	42588	40225	42643	42603	8612	42474
AGR7375	QMRA	41805	37455	41728	36054	35912	37366	40479	37366	35576	38425	37485	42270	24020	37361	38428	38428	37455	38430	38402	38387	37457	37463	37367	37365	38423	37458	35760	38422	38427	37371	37375	35731	37366	35744	37369	37455	37452	37461	38350	37370	37381	37452	37361	41613	38127	37372	35596	37456
AGR7376	QMRA	41806	37456	41729	36055	35913	37367	40480	37367	35577	38426	37486	42271	24021	37362	38429	38429	37456	38431	38403	38388	37458	37464	37368	37366	38424	37459	35761	38423	38428	37372	37376	35732	37367	35745	37370	37456	37453	37462	38351	37371	37382	37453	37362	41614	38128	37373	35597	37457
AGR7377	QMRA	16074	43345	22266	39553	39124	42852	25988	42852	40081	42623	43405	23058	42041	42851	42626	42630	43343	42628	42604	42588	43345	43350	42851	42855	42621	43346	39616	42624	42623	42855	42859	39848	42850	39738	42855	43343	43342	43349	44224	42856	42871	43342	42847	21607	44525	42861	40599	43344
AGR7380	QMRA	40189	42523	40445	27214	27067	42626	36397	42626	1592	42552	42558	40496	36554	42627	42555	42559	42523	42557	42565	42545	42525	42531	42625	42629	42550	42526	26611	42553	42552	42629	42631	2471	42624	26575	42631	42523	42520	42529	43168	42632	42647	42520	42621	40325	42586	42636	8876	42524
AGR7381	QMRA	40248	43837	40359	23697	23525	43725	37217	43726	27190	44225	43869	38140	37730	43727	44230	44232	43837	44230	44231	44217	43839	43845	43727	43729	44223	43840	22720	44226	44225	43731	43733	27010	43726	22605	43733	43837	43834	43843	43981	43732	43745	43834	43723	39956	44688	43735	28042	43838
AGR7382	QMRA	42763	4660	43336	42917	42616	74	43289	74	42863	19422	4570	43705	38392	49	19423	19423	4660	19427	19372	19357	4662	4668	71	73	19420	4663	42546	19419	19422	75	81	43013	70	42603	73	4660	4657	4666	19784	60	55	4657	67	43128	18881	80	42704	4661
AGR7383	QMRA	11928	43583	24001	40059	38857	43008	27200	43008	39924	43062	43644	24325	42219	43007	43069	43067	43583	43067	43062	43054	43585	43591	43007	43011	43060	43586	39321	43063	43064	43011	43013	39517	43006	39379	43013	43581	43580	43588	44369	43012	43025	43580	43003	23048	44596	43017	40411	43582
AGR7386	QMRA	43449	17	43645	43221	42944	4657	43694	4657	42851	20291	169	43805	38372	4650	20292	20292	17	20296	20333	20322	19	25	4656	4656	20289	20	42878	20288	20291	4660	4666	42990	4655	42932	4658	17	14	23	19882	4659	4669	14	4652	43641	19431	4663	42658	18
AGR7387	QMRA	23302	43294	5504	39424	38046	42853	11191	42855	38576	41859	43344	6472	41828	42856	41865	41865	43292	41865	41847	41862	43294	43300	42856	42858	41858	43295	39147	41861	41860	42860	42860	38456	42855	39176	42860	43292	43291	43298	44120	42861	42876	43291	42852	9547	44419	42865	39717	43293
AGR7388	QMRA	41205	37566	41629	35866	35692	37280	40185	37280	34925	38627	37596	41863	23789	37279	38634	38634	37566	38632	38604	38593	37568	37574	37281	37283	38625	37569	35552	38628	38629	37285	37289	35090	37280	35540	37287	37566	37563	37572	38112	37284	37299	37563	37275	40930	38194	37290	35754	37567
AGR7389	QMRA	44383	19196	44516	43535	43598	18325	44283	18325	43591	16670	19182	45015	38989	18324	16675	16673	19196	16675	16660	16633	19198	19204	18327	18328	16668	19199	43514	16671	16670	18329	18337	43787	18326	43514	18333	19196	19193	19202	16608	18329	18344	19193	18323	44329	15357	18334	43289	19197
AGR7390	QMRA	39980	43121	40146	27486	26724	43108	31673	43110	24283	43328	43171	40149	36407	43111	43333	43335	43121	43333	43306	43299	43123	43129	43111	43113	43326	43124	26575	43329	43328	43115	43119	24489	43110	26520	43117	43121	43118	43127	43889	43116	43131	43118	43107	40006	43920	43119	25006	43122
EH0001a	MidCentral	40033	42939	40296	26717	26785	42610	36679	42610	1121	42793	42978	40337	36176	42611	42796	42800	42939	42798	42806	42786	42941	42947	42609	42613	42791	42942	26287	42794	42793	42613	42615	2006	42608	26253	42615	42939	42936	42945	43278	42616	42631	42936	42605	39984	43383	42620	9018	42940
EH0002a	MidCentral	41817	38067	41720	35981	35512	37782	40568	37782	35230	38492	38099	42190	23241	37783	38497	38499	38067	38497	38478	38475	38069	38075	37785	37785	38490	38070	35547	38493	38492	37789	37793	35376	37784	35411	37791	38067	38064	38073	38335	37788	37803	38064	37777	41792	37924	37792	34904	38068
EH0003a	MidCentral	39808	43000	40203	26973	26948	43012	36715	43012	958	43341	43037	40333	36283	43013	43344	43348	43000	43346	43341	43335	43002	43008	43011	43015	43339	43003	26474	43342	43341	43015	43017	45	43008	26461	43017	43000	42997	43006	43429	43018	43033	42997	43007	39843	43664	43022	9002	43001
EH0006a	MidCentral	41699	38515	42210	36734	36254	38365	41104	38365	36111	39117	38542	42359	21834	38364	39124	39126	38515	39124	39108	39094	38517	38523	38363	38368	39117	38518	35903	39120	39119	38367	38371	36190	38362	36080	38369	38515	38512	38521	38625	38369	38383	38512	38359	42410	38702	38375	36034	38516
EH0007a	MidCentral	40909	36150	41149	35228	35397	35755	39508	35755	35141	35576	36193	42217	37303	35758	35581	35581	36150	35581	35561	35571	36152	36158	35758	35758	35574	36153	35161	35577	35576	35764	35768	35103	35759	35297	35764	36150	36147	36156	35587	35763	35778	36147	35756	41137	36003	35765	35515	36151
EH0008a	MidCentral	43442	8	43638	43216	42937	4652	43687	4652	42846	20287	164	43798	38367	4645	20288	20288	10	20292	20329	20318	12	18	4651	4651	20285	13	42871	20284	20287	4655	4661	42985	4650	42927	4653	10	7	16	19876	4654	4664	7	4647	43634	19427	4658	42651	11
EH0009a	MidCentral	44777	19012	45015	44346	44041	19013	44752	19013	43687	16962	19021	45265	38819	19030	16967	16969	19012	16967	16892	16763	19014	19020	19030	19016	16960	19015	43960	16963	16962	19036	19040	43777	19031	43998	19038	19012	19009	19018	15871	19035	19049	19009	19028	44916	1468	19023	43499	19013
EH0010a	MidCentral	39806	42998	40201	26971	26946	43010	36713	43010	956	43339	43035	40333	36281	43011	43342	43346	42998	43344	43339	43333	43000	43006	43009	43013	43337	43001	26472	43340	43339	43013	43015	43	43006	26459	43015	42998	42995	43004	43427	43016	43031	42995	43005	39841	43662	43020	9000	42999
EH0011a	MidCentral	44698	19064	44892	44051	43843	19049	44628	19049	43601	16819	19050	45136	39083	19048	16824	16822	19064	16824	16766	16680	19066	19072	19051	19052	16817	19067	43746	16820	16819	19053	19061	43574	19050	43789	19057	19064	19061	19070	16317	19053	19067	19061	19047	44752	15291	19059	43458	19065
EH0012a	MidCentral	42759	4658	43330	42913	42608	34	43281	38	42855	19430	4584	43699	38384	65	19435	19435	4658	19435	19380	19369	4660	4666	81	41	19428	4661	42538	19431	19430	85	91	43009	80	42599	87	4658	4655	4664	19772	70	85	4655	77	43118	18861	44	42698	4659
EH0013a	MidCentral	39433	42850	39855	12106	2249	42509	37120	42509	26269	42889	42896	39931	36374	42510	42894	42896	42850	42894	42865	42842	42852	42858	42510	42512	42887	42853	23	42890	42889	42512	42515	26463	42509	1132	42516	42850	42847	42856	43244	42515	42528	42847	42504	39785	43710	42519	26603	42851
EH0014a	MidCentral	42750	4647	43323	42904	42599	71	43272	71	42843	19403	4557	43692	38375	52	19408	19408	4647	19408	19353	19342	4649	4655	24	74	19401	4650	42529	19404	19403	28	34	42997	25	42590	30	4647	4644	4653	19767	57	72	4644	20	43111	18870	81	42684	4648
EH0015a	MidCentral	39538	42961	39548	11741	3117	42650	36901	42650	26156	42787	43013	39929	36442	42651	42792	42794	42961	42792	42783	42757	42963	42969	42651	42653	42785	42964	2123	42788	42787	42653	42656	26353	42650	1350	42657	42961	42958	42967	43518	42656	42669	42958	42645	39736	43648	42660	26523	42962
EH0016a	MidCentral	44605	19054	44916	43989	43623	19102	44552	19102	43286	16769	19051	45035	38915	19099	16772	16774	19054	16774	16722	16662	19056	19062	19101	19105	16767	19057	43552	16770	16769	19105	19111	43378	19098	43636	19107	19054	19051	19060	15788	19104	19118	19051	19097	44708	15264	19112	43341	19055
EH0018a	MidCentral	44717	18789	45062	44300	43908	18836	44801	18836	43557	16410	18786	45211	39082	18833	16413	16415	18789	16415	16330	16304	18791	18797	18835	18839	16408	18792	43814	16411	16410	18839	18845	43639	18834	43926	18839	18789	18786	18795	15993	18838	18852	18786	18831	44855	14999	18846	43539	18790
EH0019a	MidCentral	42880	20758	42075	43141	41688	19810	43414	19810	43078	1026	20720	42872	39037	19793	1031	1037	20758	1031	1051	1019	20760	20766	19793	19813	1024	20761	42519	1027	1016	19797	19803	43190	19792	42781	19797	20758	20755	20764	15417	19798	19813	20755	19789	42039	17636	19820	42690	20759
EH0020a	MidCentral	44621	19068	44932	44003	43637	19116	44568	19116	43300	16785	19065	45051	38929	19113	16788	16790	19068	16790	16738	16678	19070	19076	19115	19119	16783	19071	43566	16786	16785	19119	19125	43392	19112	43650	19121	19068	19065	19074	15804	19118	19132	19065	19111	44724	15280	19126	43355	19069
EH0021a	MidCentral	44608	19057	44919	43992	43626	19105	44555	19105	43289	16772	19054	45038	38918	19102	16775	16777	19057	16777	16725	16665	19059	19065	19104	19108	16770	19060	43555	16773	16772	19108	19114	43381	19101	43639	19110	19057	19054	19063	15791	19107	19121	19054	19100	44711	15267	19115	43344	19058
EH0022a	MidCentral	40291	42483	40430	27113	27004	42592	36912	42592	1955	42689	42522	40527	36459	42593	42692	42696	42483	42694	42664	42660	42485	42491	42591	42595	42687	42486	26630	42690	42689	42595	42597	2363	42590	26550	42597	42483	42480	42489	43181	42598	42613	42480	42587	40345	42582	42602	8210	42484
EH0023a	MidCentral	42753	4652	43326	42909	42604	76	43275	76	42847	19408	4562	43695	38376	57	19413	19413	4652	19413	19358	19347	4654	4660	33	79	19406	4655	42534	19409	19408	37	43	43001	32	42595	39	4652	4649	4658	19772	62	77	4649	29	43114	18875	86	42688	4653
EH0024a	MidCentral	43042	20219	42118	43328	41855	19374	43485	19374	43217	92	20181	42887	39279	19357	97	103	20219	97	322	340	20221	20227	19357	19377	90	20222	42900	93	82	19361	19367	43326	19356	42941	19361	20219	20216	20225	15513	19362	19377	20216	19353	42078	17079	19384	43025	20220
EH0025a	MidCentral	44344	18659	44660	43776	43792	18756	44345	18756	43693	17406	18666	44961	38727	18773	17411	17413	18659	17411	17336	17207	18661	18667	18775	18759	17402	18662	43711	17407	17406	18779	18783	43786	18774	43751	18781	18659	18656	18665	16052	18778	18792	18656	18771	44397	1936	18766	43482	18660
EH0026a	MidCentral	42752	4651	43325	42908	42603	77	43274	77	42846	19407	4561	43694	38377	58	19412	19412	4651	19412	19357	19346	4653	4659	34	80	19405	4654	42533	19408	19407	38	44	43000	33	42594	40	4651	4648	4657	19773	63	78	4648	30	43113	18876	87	42687	4652
EH0027a	MidCentral	39523	42796	39660	27209	26304	42764	36585	42764	2661	43296	42827	39872	36241	42763	43299	43303	42796	43301	43309	43295	42798	42804	42761	42767	43294	42799	25913	43297	43296	42765	42767	2646	42760	25821	42767	42796	42793	42802	43215	42768	42783	42793	42757	39748	43415	42774	9597	42797
EH0029a	MidCentral	39544	42965	39553	11742	3120	42654	36905	42654	26158	42793	43017	39934	36442	42655	42798	42800	42965	42798	42789	42763	42967	42973	42655	42657	42791	42968	2126	42794	42793	42657	42660	26357	42654	1353	42661	42965	42962	42971	43522	42660	42673	42962	42649	39743	43652	42664	26525	42966
EH0030a	MidCentral	43441	7	43637	43215	42936	4651	43686	4651	42845	20286	163	43797	38366	4644	20287	20287	9	20291	20328	20317	11	17	4650	4650	20284	12	42870	20283	20286	4654	4660	42984	4649	42926	4652	9	6	15	19875	4653	4663	6	4646	43633	19426	4657	42650	10
EH0031a	MidCentral	44948	19084	45196	44203	44004	19087	44921	19087	43497	17372	19093	45385	39068	19084	17378	17380	19084	17377	17307	17298	19086	19092	19087	19090	17371	19087	43941	17373	17373	19091	19097	43626	19086	43995	19093	19084	19081	19090	16643	19089	19103	19081	19083	45020	15069	19097	43524	19085
EH0033a	MidCentral	42748	4645	43319	42902	42597	69	43268	69	42842	19401	4555	43688	38373	50	19406	19406	4645	19406	19351	19340	4647	4653	22	72	19399	4648	42527	19402	19401	26	32	42996	23	42588	28	4645	4642	4651	19765	55	70	4642	18	43107	18868	79	42683	4646
EH0034a	MidCentral	40292	42484	40431	27114	27005	42593	36913	42593	1956	42690	42523	40526	36460	42594	42693	42697	42484	42695	42665	42661	42486	42492	42592	42596	42688	42487	26631	42691	42690	42596	42598	2364	42591	26551	42598	42484	42481	42490	43182	42599	42614	42481	42588	40346	42583	42603	8211	42485
EH0035a	MidCentral	42751	4651	43324	42904	42599	75	43273	75	42846	19407	4561	43693	38377	56	19412	19412	4651	19412	19357	19346	4653	4659	28	78	19405	4654	42529	19408	19407	32	38	43000	29	42590	34	4651	4648	4657	19771	61	76	4648	24	43112	18874	85	42687	4652
EH0036a	MidCentral	42757	4654	43328	42909	42608	34	43281	38	42855	19429	4580	43697	38384	61	19430	19430	4654	19434	19379	19364	4656	4662	81	37	19427	4657	42538	19426	19429	85	91	43005	80	42595	83	4654	4651	4660	19772	70	81	4651	77	43122	18857	40	42698	4655
EH0037a	MidCentral	43037	20281	42117	43324	41853	19418	43489	19418	43217	22	20243	42886	39274	19401	33	35	20281	27	262	290	20283	20289	19401	19421	18	20284	42900	23	32	19405	19411	43326	19400	42941	19405	20281	20278	20287	15495	19406	19421	20278	19397	42077	17065	19428	43025	20282
EH0038a	MidCentral	43484	337	43678	43117	42970	4853	43727	4853	42593	20352	319	43842	38401	4850	20353	20353	337	20357	20394	20383	339	345	4856	4852	20350	340	42909	20349	20352	4860	4866	42730	4855	42963	4858	337	334	343	20076	4859	4869	334	4852	43689	19631	4859	42491	338
EH0039a	MidCentral	44604	19053	44915	43988	43622	19101	44551	19101	43285	16768	19050	45034	38914	19098	16771	16773	19053	16773	16721	16661	19055	19061	19100	19104	16766	19056	43551	16769	16768	19104	19110	43377	19097	43635	19106	19053	19050	19059	15787	19103	19117	19050	19096	44707	15263	19111	43340	19054
EH0040a	MidCentral	43442	30	43638	43214	42937	4652	43687	4652	42844	20287	164	43798	38367	4645	20288	20288	30	20292	20329	20318	32	38	4651	4651	20285	33	42871	20284	20287	4655	4661	42983	4650	42925	4653	30	27	36	19878	4654	4664	27	4647	43634	19427	4658	42651	31
EH0041a	MidCentral	44946	19082	45194	44201	44002	19085	44919	19085	43495	17370	19091	45383	39066	19082	17376	17378	19082	17375	17305	17296	19084	19090	19085	19088	17369	19085	43939	17371	17371	19089	19095	43624	19084	43993	19091	19082	19079	19088	16641	19087	19101	19079	19081	45018	15067	19095	43522	19083
EH0043a	MidCentral	42754	4651	43325	42906	42601	75	43276	75	42846	19407	4561	43696	38377	56	19412	19412	4651	19412	19357	19346	4653	4659	26	78	19405	4654	42531	19408	19407	32	38	43000	29	42592	32	4651	4648	4657	19771	61	76	4648	24	43115	18874	85	42687	4652
EH0044a	MidCentral	42752	4647	43323	42904	42599	73	43274	73	42842	19403	4557	43692	38375	54	19408	19408	4647	19408	19353	19342	4649	4655	24	76	19401	4650	42529	19404	19403	30	36	42996	27	42590	30	4647	4644	4653	19767	59	74	4644	22	43113	18870	83	42685	4648
EH0045a	MidCentral	42753	4650	43326	42905	42600	74	43275	74	42847	19406	4560	43695	38378	55	19411	19411	4650	19411	19356	19345	4652	4658	27	77	19404	4653	42530	19407	19406	31	37	43001	28	42591	33	4650	4647	4656	19768	60	75	4647	9	43114	18873	84	42688	4651
EH0046a	MidCentral	42750	4650	43323	42903	42598	74	43272	74	42845	19406	4560	43692	38376	55	19411	19411	4650	19411	19356	19345	4652	4658	27	77	19404	4653	42528	19407	19406	31	37	42999	28	42589	33	4650	4647	4656	19770	60	75	4647	23	43111	18873	84	42686	4651
EH0047a	MidCentral	39491	43327	39964	2786	12323	42980	37657	42980	26763	43459	43368	40076	37119	42977	43464	43466	43327	43464	43464	43442	43329	43335	42979	42983	43457	43330	11859	43460	43459	42981	42982	26906	42976	11815	42985	43327	43324	43333	43693	42984	42997	43324	42973	40251	44080	42990	27041	43328
EH0049a	MidCentral	42759	4654	43331	42913	42610	70	43280	70	42845	19422	4574	43700	38378	55	19427	19427	4654	19427	19372	19361	4656	4662	71	73	19420	4657	42538	19423	19422	75	81	42999	70	42599	77	4654	4651	4660	19778	60	75	4651	67	43119	18881	80	42686	4655
EH0050a	MidCentral	42752	4647	43323	42904	42599	73	43274	73	42842	19403	4557	43692	38375	54	19408	19408	4647	19408	19353	19342	4649	4655	24	76	19401	4650	42529	19404	19403	30	36	42996	27	42590	30	4647	4644	4653	19767	59	74	4644	22	43113	18870	83	42685	4648
EH0052a	MidCentral	39439	42872	39862	12103	2238	42531	37125	42531	26270	42905	42918	39937	36381	42532	42910	42912	42872	42910	42881	42858	42874	42880	42532	42534	42903	42875	12	42906	42905	42534	42537	26464	42531	1121	42538	42872	42869	42878	43259	42537	42550	42869	42526	39790	43725	42541	26604	42873
EH0053a	MidCentral	42753	4648	43326	42907	42602	60	43275	60	42849	19406	4558	43695	38378	41	19411	19411	4648	19411	19356	19345	4650	4656	55	63	19404	4651	42532	19407	19406	59	65	43003	54	42593	61	4648	4645	4654	19768	46	61	4645	51	43114	18871	70	42690	4649
EH0054a	MidCentral	43445	226	43628	43211	42944	4486	43692	4486	42861	20375	364	43805	38371	4479	20376	20376	226	20380	20321	20325	228	234	4485	4485	20373	229	42875	20372	20375	4489	4495	42992	4484	42925	4487	226	223	232	19889	4488	4498	223	4481	43645	19434	4492	42655	227
EH0055a	MidCentral	42752	4647	43323	42904	42599	73	43274	73	42842	19403	4557	43692	38375	54	19408	19408	4647	19408	19353	19342	4649	4655	24	76	19401	4650	42529	19404	19403	30	36	42996	27	42590	30	4647	4644	4653	19767	59	74	4644	22	43113	18870	83	42685	4648
EH0056a	MidCentral	43043	20285	42121	43328	41857	19422	43493	19422	43221	44	20247	42890	39277	19405	49	51	20285	49	270	302	20287	20293	19405	19425	42	20288	42904	45	44	19409	19415	43330	19404	42945	19409	20285	20282	20291	15499	19410	19425	20282	19401	42081	17067	19432	43029	20286
EH0057a	MidCentral	43451	19	43647	43223	42946	4659	43696	4659	42851	20294	171	43807	38374	4652	20295	20295	19	20299	20336	20325	21	27	4658	4658	20292	22	42880	20291	20294	4662	4668	42990	4657	42934	4660	19	16	25	19885	4661	4671	16	4654	43643	19434	4665	42658	20
EH0058a	MidCentral	39439	42872	39862	12102	2237	42531	37125	42531	26268	42905	42918	39937	36381	42532	42910	42912	42872	42910	42881	42858	42874	42880	42532	42534	42903	42875	11	42906	42905	42534	42537	26462	42531	1120	42538	42872	42869	42878	43259	42537	42550	42869	42526	39790	43725	42541	26604	42873
EH0059a	MidCentral	42750	4647	43323	42902	42597	71	43272	71	42844	19403	4557	43692	38375	52	19408	19408	4647	19408	19353	19342	4649	4655	24	74	19401	4650	42527	19404	19403	28	34	42998	25	42588	30	4647	4644	4653	19765	57	72	4644	6	43111	18870	81	42685	4648
EH0060a	MidCentral	42753	4650	43326	42905	42600	74	43275	74	42847	19406	4560	43695	38378	55	19411	19411	4650	19411	19356	19345	4652	4658	27	77	19404	4653	42530	19407	19406	31	37	43001	28	42591	33	4650	4647	4656	19768	60	75	4647	9	43114	18873	84	42688	4651
EH0062a	MidCentral	41892	38144	41795	36058	35589	37861	40645	37861	35307	38569	38176	42265	23318	37862	38574	38576	38144	38574	38555	38552	38146	38152	37864	37864	38567	38147	35624	38570	38567	37868	37870	35453	37863	35488	37870	38144	38141	38150	38412	37867	37882	38141	37856	41867	37999	37871	34981	38145
EH0065a	MidCentral	39534	42926	39547	11764	3138	42617	36904	42617	26167	42768	42978	39924	36441	42618	42773	42775	42926	42773	42764	42738	42928	42934	42618	42620	42766	42929	2144	42769	42768	42620	42623	26362	42617	1369	42624	42926	42923	42932	43496	42623	42636	42923	42612	39731	43629	42627	26534	42927
EH0066a	MidCentral	39438	42870	39861	12101	2236	42530	37124	42530	26269	42903	42916	39936	36379	42531	42908	42910	42870	42908	42879	42856	42872	42878	42531	42533	42901	42873	10	42904	42903	42533	42536	26463	42530	1119	42537	42870	42867	42876	43257	42536	42549	42867	42525	39789	43723	42540	26603	42871
EH0068a	MidCentral	44755	18984	44991	44320	44019	18985	44726	18985	43661	16936	18993	45241	38793	19002	16941	16943	18984	16941	16866	16737	18986	18992	19004	18988	16934	18987	43938	16937	16936	19008	19012	43751	19003	43976	19010	18984	18981	18990	15843	19007	19021	18981	19000	44890	1472	18995	43476	18985
EH0069a	MidCentral	44945	19073	45191	44202	44003	19080	44916	19080	43492	17371	19082	45380	39067	19077	17377	17379	19073	17376	17306	17297	19075	19081	19080	19083	17370	19076	43940	17372	17372	19084	19090	43621	19079	43994	19086	19073	19070	19079	16638	19082	19096	19070	19076	45015	15074	19090	43523	19074
EH0070a	MidCentral	41795	37350	41933	36397	35448	37435	40679	37435	35538	38517	37380	42289	23662	37430	38520	38520	37350	38522	38494	38479	37352	37358	37436	37434	38515	37353	35308	38514	38519	37440	37444	35693	37435	35292	37438	37350	37347	37356	38235	37439	37450	37347	37430	41792	38290	37441	35529	37351
EH0072a	MidCentral	41820	38070	41723	35984	35515	37785	40571	37785	35233	38495	38102	42193	23244	37786	38500	38502	38070	38500	38481	38478	38072	38078	37788	37788	38493	38073	35550	38496	38495	37792	37796	35379	37787	35414	37794	38070	38067	38076	38338	37791	37806	38067	37780	41795	37927	37795	34907	38071
EH0073a	MidCentral	42757	4654	43330	42911	42606	78	43279	78	42851	19410	4564	43699	38382	59	19415	19415	4654	19415	19360	19349	4656	4662	31	81	19408	4657	42536	19411	19410	35	41	43005	32	42597	37	4654	4651	4660	19774	64	79	4651	27	43118	18877	88	42692	4655
EH0075a	MidCentral	44949	19085	45197	44204	44005	19088	44922	19088	43498	17373	19094	45386	39067	19085	17379	17381	19085	17378	17308	17299	19087	19093	19088	19091	17372	19088	43942	17374	17374	19092	19098	43627	19087	43996	19094	19085	19082	19091	16644	19090	19104	19082	19084	45021	15070	19098	43525	19086
EH0076a	MidCentral	39808	43000	40203	26973	26948	43012	36715	43012	958	43341	43037	40335	36283	43013	43344	43348	43000	43346	43341	43335	43002	43008	43011	43015	43339	43003	26474	43342	43341	43015	43017	45	43008	26461	43017	43000	42997	43006	43429	43018	43033	42997	43007	39843	43664	43022	9002	43001
EH0077a	MidCentral	44607	19056	44918	43991	43625	19104	44554	19104	43288	16771	19053	45037	38917	19101	16774	16776	19056	16776	16724	16664	19058	19064	19103	19107	16769	19059	43554	16772	16771	19107	19113	43380	19100	43638	19109	19056	19053	19062	15790	19106	19120	19053	19099	44710	15266	19114	43343	19057
EH0078a	MidCentral	42768	4665	43339	42920	42615	41	43288	45	42860	19437	4591	43708	38391	72	19442	19442	4665	19442	19387	19376	4667	4673	88	48	19435	4668	42545	19438	19437	92	98	43014	87	42606	94	4665	4662	4671	19779	77	92	4662	84	43129	18868	51	42705	4666
EH0079a	MidCentral	44716	19344	44972	44083	43812	19337	44581	19337	43400	17460	19353	45177	38789	19354	17465	17467	19344	17465	17413	17353	19346	19352	19356	19340	17458	19347	43773	17461	17460	19360	19364	43482	19353	43797	19362	19344	19341	19350	15754	19359	19373	19341	19352	44853	2279	19347	43440	19345
EH0080a	MidCentral	39664	43021	40065	26235	26085	43038	36625	43038	24842	43491	43056	40277	36676	43039	43496	43498	43021	43496	43504	43489	43023	43029	43039	43041	43489	43024	25740	43490	43489	43043	43044	24951	43038	25760	43045	43021	43018	43027	43465	43044	43059	43018	43035	39988	43768	43047	25841	43022
EH0081a	MidCentral	17268	43439	23106	39861	39022	42872	26474	42872	39926	42946	43504	23644	42121	42871	42951	42951	43437	42951	42952	42953	43439	43445	42871	42875	42944	43440	39554	42947	42946	42875	42877	39666	42870	39569	42875	43437	43436	43443	44281	42876	42891	43436	42867	22063	44605	42881	40308	43438
EH0082a	MidCentral	39434	42867	39857	12097	2232	42526	37120	42526	26265	42900	42913	39932	36376	42527	42905	42907	42867	42905	42876	42853	42869	42875	42527	42529	42898	42870	6	42901	42900	42529	42532	26459	42526	1115	42533	42867	42864	42873	43254	42532	42545	42864	42521	39785	43720	42536	26599	42868
EH0083a	MidCentral	42765	4665	43336	42920	42614	41	43287	45	42862	19437	4591	43705	38390	72	19442	19442	4665	19442	19387	19376	4667	4673	88	48	19435	4668	42544	19438	19437	92	98	43016	87	42605	94	4665	4662	4671	19779	77	92	4662	84	43122	18868	51	42705	4666
EH0084a	MidCentral	42757	4654	43328	42909	42602	30	43277	34	42851	19426	4580	43697	38380	61	19431	19431	4654	19431	19376	19365	4656	4662	77	37	19424	4657	42532	19427	19426	81	87	43005	76	42593	83	4654	4651	4660	19768	66	81	4651	73	43118	18857	38	42694	4655
EH0085a	MidCentral	43455	41	43650	43227	42947	4663	43697	4663	42857	20297	175	43810	38376	4656	20298	20298	41	20302	20339	20328	43	49	4662	4662	20295	44	42881	20294	20297	4666	4672	42996	4661	42935	4664	41	38	47	19889	4665	4675	38	4658	43646	19438	4669	42662	42
EH0086a	MidCentral	42756	4653	43329	42910	42605	77	43278	77	42850	19409	4563	43698	38381	58	19414	19414	4653	19414	19359	19348	4655	4661	30	80	19407	4656	42535	19410	19409	30	40	43004	31	42596	36	4653	4650	4659	19773	63	78	4650	26	43117	18876	87	42691	4654
EH0087a	MidCentral	43042	20284	42120	43327	41856	19421	43492	19421	43220	39	20246	42889	39276	19404	44	50	20284	44	265	297	20286	20292	19404	19424	37	20287	42903	40	39	19408	19414	43329	19403	42944	19408	20284	20281	20290	15498	19409	19424	20281	19400	42080	17066	19431	43028	20285
EH0088a	MidCentral	27091	43628	12944	37431	37234	43408	942	43410	36449	43638	43678	13223	40822	43411	43644	43644	43628	43644	43626	43613	43630	43636	43411	43413	43637	43631	37093	43640	43639	43415	43419	36415	43410	37071	43417	43626	43625	43634	44458	43416	43431	43625	43407	15982	44347	43419	37119	43627
EH0089a	MidCentral	41792	37347	41930	36394	35445	37432	40676	37432	35535	38514	37377	42286	23665	37427	38517	38517	37347	38519	38491	38476	37349	37355	37433	37431	38512	37350	35305	38511	38516	37437	37441	35690	37432	35289	37435	37347	37344	37353	38232	37436	37447	37344	37427	41789	38287	37438	35526	37348
EH0090a	MidCentral	43447	13	43641	43219	42942	4655	43692	4655	42849	20290	167	43801	38370	4648	20291	20291	5	20295	20332	20321	7	13	4654	4654	20288	6	42876	20287	20290	4658	4664	42988	4653	42930	4656	13	10	11	19881	4657	4667	10	4650	43637	19430	4661	42656	14
EH0092a	MidCentral	42763	4660	43334	42915	42614	40	43287	44	42859	19436	4586	43703	38390	67	19437	19437	4660	19441	19386	19371	4662	4668	87	43	19434	4663	42544	19433	19436	91	97	43009	86	42601	89	4660	4657	4666	19778	76	87	4657	83	43128	18863	46	42704	4661
EH0093a	MidCentral	40447	37764	41081	35957	35972	37408	39353	37408	35597	38206	37794	42171	24839	37407	38213	38213	37764	38211	38204	38186	37766	37772	37409	37411	38204	37767	35812	38207	38208	37413	37417	35398	37408	35805	37415	37764	37761	37770	38320	37412	37427	37761	37403	40324	38228	37418	36289	37765
EH0094a	MidCentral	42754	4653	43328	42908	42603	77	43277	77	42848	19409	4563	43697	38381	58	19414	19414	4653	19414	19359	19348	4655	4661	30	80	19407	4656	42533	19410	19409	34	36	43002	31	42594	36	4653	4650	4659	19773	63	78	4650	26	43116	18875	87	42689	4654
EH0095a	MidCentral	42752	4650	43325	42906	42601	74	43274	74	42846	19406	4560	43694	38377	55	19411	19411	4650	19411	19356	19345	4652	4658	27	77	19404	4653	42531	19407	19406	27	37	43000	28	42592	33	4650	4647	4656	19769	60	75	4647	23	43113	18872	84	42687	4651
EH0096a	MidCentral	42734	4678	43286	42917	42570	106	43235	106	42859	19445	4606	43655	38393	85	19450	19450	4678	19450	19395	19384	4680	4686	103	109	19443	4681	42492	19446	19445	107	113	43013	102	42553	109	4678	4675	4684	19798	92	103	4675	99	43074	18901	116	42689	4679
EH0097a	MidCentral	43046	20288	42124	43331	41860	19425	43496	19425	43224	43	20250	42893	39280	19408	48	54	20288	48	269	301	20290	20296	19408	19428	41	20291	42907	44	43	19412	19418	43333	19407	42948	19412	20288	20285	20294	15502	19413	19428	20285	19404	42084	17070	19435	43032	20289
EH0098a	MidCentral	42751	4648	43324	42903	42598	72	43273	72	42845	19404	4558	43693	38376	53	19409	19409	4648	19409	19354	19343	4650	4656	25	75	19402	4651	42528	19405	19404	29	35	42999	26	42589	31	4648	4645	4654	19766	58	73	4645	7	43112	18871	82	42686	4649
EH0100a	MidCentral	44606	19055	44917	43990	43624	19102	44553	19102	43287	16770	19051	45036	38916	19099	16773	16775	19055	16775	16723	16663	19057	19063	19101	19105	16768	19058	43553	16771	16770	19105	19111	43379	19098	43637	19107	19055	19052	19061	15789	19104	19118	19052	19097	44709	15265	19112	43342	19056
EH0102a	MidCentral	43031	20281	42111	43332	41863	19392	43473	19392	43217	146	20243	42886	39277	19375	151	157	20281	151	262	238	20283	20289	19375	19395	144	20284	42877	147	136	19379	19385	43321	19374	42939	19379	20281	20278	20287	15550	19380	19395	20278	19371	42062	17001	19402	43027	20282
EH0104a	MidCentral	42750	4650	43323	42903	42598	74	43272	74	42845	19406	4560	43692	38376	55	19411	19411	4650	19411	19356	19345	4652	4658	27	77	19404	4653	42528	19407	19406	31	37	42999	28	42589	33	4650	4647	4656	19770	60	75	4647	23	43111	18873	84	42686	4651
EH0105a	MidCentral	39437	42870	39860	12100	2235	42529	37123	42529	26268	42903	42916	39935	36379	42530	42908	42910	42870	42908	42879	42856	42872	42878	42530	42532	42901	42873	9	42904	42903	42532	42535	26462	42529	1118	42536	42870	42867	42876	43257	42535	42548	42867	42524	39788	43723	42539	26602	42871
EH0107a	MidCentral	43057	20332	42115	43337	41856	19377	43482	19377	43241	273	20294	42902	39280	19360	278	284	20332	278	23	239	20334	20340	19360	19380	271	20335	42886	274	273	19364	19370	43337	19359	42947	19364	20332	20329	20338	15535	19365	19380	20329	19356	42078	17006	19387	43028	20333
EH0108a	MidCentral	43452	14	43648	43224	42947	4660	43697	4660	42854	20295	172	43808	38375	4653	20296	20296	18	20300	20337	20326	20	26	4659	4659	20293	21	42881	20292	20295	4663	4669	42993	4658	42935	4661	18	15	24	19886	4662	4672	15	4655	43644	19435	4666	42661	19
EH0109a	MidCentral	41795	37350	41933	36397	35448	37435	40679	37435	35538	38517	37380	42289	23662	37430	38520	38520	37350	38522	38494	38479	37352	37358	37436	37434	38515	37353	35308	38514	38519	37440	37444	35693	37435	35292	37438	37350	37347	37356	38235	37439	37450	37347	37430	41792	38290	37441	35529	37351
EH0111a	MidCentral	43041	20283	42119	43326	41855	19420	43491	19420	43219	38	20245	42888	39275	19403	43	49	20283	43	264	296	20285	20291	19403	19423	36	20286	42902	39	38	19407	19413	43328	19402	42943	19407	20283	20280	20289	15497	19408	19423	20280	19399	42079	17065	19430	43027	20284
EH0112a	MidCentral	42749	4643	43322	42903	42598	67	43271	67	42843	19401	4553	43691	38374	48	19406	19406	4643	19406	19351	19340	4645	4651	42	70	19399	4646	42528	19402	19401	46	52	42997	41	42589	48	4643	4640	4649	19763	53	68	4640	38	43110	18866	77	42684	4644
EH0113a	MidCentral	41795	37350	41933	36397	35448	37435	40679	37435	35538	38517	37380	42289	23662	37430	38520	38520	37350	38522	38494	38479	37352	37358	37436	37434	38515	37353	35308	38514	38519	37440	37444	35693	37435	35292	37438	37350	37347	37356	38235	37439	37450	37347	37430	41792	38290	37441	35529	37351
EH0114a	MidCentral	39436	42869	39859	12103	2238	42528	37122	42528	26267	42902	42915	39934	36380	42529	42907	42909	42869	42907	42878	42855	42871	42877	42529	42531	42900	42872	12	42903	42902	42531	42534	26461	42528	1121	42535	42869	42866	42875	43256	42534	42547	42866	42523	39787	43722	42538	26601	42870
EH0115a	MidCentral	40784	43826	40934	29233	29274	43798	38360	43799	28562	44126	43868	40993	37435	43800	44131	44135	43824	44133	44138	44121	43826	43832	43800	43802	44125	43827	28935	44129	44128	43804	43806	28716	43799	28944	43806	43826	43823	43830	44430	43805	43818	43823	43796	41229	44470	43808	29156	43827
EH0116a	MidCentral	42751	4648	43324	42903	42598	72	43273	72	42845	19404	4558	43693	38376	53	19409	19409	4648	19409	19354	19343	4650	4656	25	75	19402	4651	42528	19405	19404	29	35	42999	26	42589	31	4648	4645	4654	19766	58	73	4645	7	43112	18871	82	42686	4649
EH0117a	MidCentral	40105	42371	40414	26926	27194	42514	36760	42514	2170	42732	42410	40418	36482	42515	42735	42739	42371	42737	42745	42725	42373	42379	42513	42517	42730	42374	26696	42733	42732	42517	42519	3053	42512	26660	42519	42371	42368	42377	43070	42520	42535	42368	42509	39975	42694	42524	8721	42372
EH0118a	MidCentral	40103	42365	40409	26922	27190	42508	36757	42508	2165	42726	42404	40413	36475	42509	42729	42733	42365	42731	42739	42719	42367	42373	42507	42511	42724	42368	26692	42727	42726	42511	42513	3048	42506	26656	42513	42365	42362	42371	43064	42514	42529	42362	42503	39972	42688	42518	8716	42366
EH0119a	MidCentral	41799	37354	41937	36401	35452	37439	40683	37439	35542	38521	37384	42293	23666	37434	38524	38524	37354	38526	38498	38483	37356	37362	37440	37438	38519	37357	35312	38518	38523	37444	37448	35697	37439	35296	37442	37354	37351	37360	38239	37443	37454	37351	37434	41796	38294	37445	35533	37355
EH0120a	MidCentral	43036	20288	42116	43337	41868	19399	43478	19399	43222	149	20250	42891	39282	19382	154	160	20288	154	265	241	20290	20296	19382	19402	147	20291	42882	150	139	19386	19392	43326	19381	42944	19386	20288	20285	20294	15553	19387	19402	20285	19378	42067	17006	19409	43032	20289
EH0121a	MidCentral	43466	34	43662	43236	42959	4674	43711	4674	42868	20309	186	43822	38389	4667	20310	20310	34	20314	20351	20340	36	42	4673	4673	20307	37	42893	20306	20309	4677	4683	43007	4672	42947	4675	34	31	40	19900	4676	4686	31	4669	43658	19449	4680	42673	35
EH0123a	MidCentral	42766	4662	43339	42916	42613	86	43288	86	42860	19418	4572	43708	38391	67	19423	19423	4662	19423	19368	19357	4664	4670	51	89	19416	4665	42543	19419	19418	55	61	43014	50	42604	57	4662	4659	4668	19781	72	87	4659	47	43127	18885	96	42701	4663
EH0124a	MidCentral	39444	42857	39923	11991	2137	42513	37120	42513	26062	42885	42903	39983	36343	42514	42890	42892	42857	42890	42881	42853	42859	42865	42514	42516	42883	42860	527	42886	42885	42516	42519	26424	42513	688	42520	42857	42854	42863	43465	42519	42532	42854	42508	39865	43714	42523	26515	42858
EH0126a	MidCentral	43455	21	43649	43227	42950	4663	43700	4663	42857	20298	175	43809	38378	4656	20299	20299	13	20303	20340	20329	15	21	4662	4662	20296	16	42884	20295	20298	4666	4672	42996	4661	42938	4664	21	18	19	19889	4665	4675	18	4658	43645	19438	4669	42664	22
EH0127a	MidCentral	42735	4679	43287	42918	42571	107	43236	107	42860	19446	4607	43656	38394	86	19451	19451	4679	19451	19396	19385	4681	4687	104	110	19444	4682	42493	19447	19446	108	114	43014	103	42554	110	4679	4676	4685	19799	93	104	4676	100	43075	18902	117	42690	4680
EH0128a	MidCentral	43450	16	43644	43222	42945	4658	43695	4658	42852	20293	170	43804	38373	4651	20294	20294	8	20298	20335	20324	10	16	4657	4657	20291	11	42879	20290	20293	4661	4667	42991	4656	42933	4659	16	13	14	19884	4660	4670	13	4653	43640	19433	4664	42659	17
EH0129a	MidCentral	44848	19499	45047	44016	43727	19375	44823	19375	43482	16375	19540	45277	38902	19373	16380	16380	19499	16380	16305	16115	19501	19507	19376	19378	16373	19502	43700	16376	16375	19380	19386	43603	19375	43741	19382	19499	19496	19505	16242	19378	19390	19496	19372	44914	15707	19385	43731	19500
EH0130a	MidCentral	43452	14	43648	43224	42947	4660	43697	4660	42854	20295	172	43808	38375	4653	20296	20296	18	20300	20337	20326	20	26	4659	4659	20293	21	42881	20292	20295	4663	4669	42993	4658	42935	4661	18	15	24	19886	4662	4672	15	4655	43644	19435	4666	42661	19
EH0133a	MidCentral	23678	44054	10693	40718	39433	43853	16617	43855	40673	43105	44121	9525	42548	43854	43111	43111	44052	43111	43100	43090	44054	44060	43854	43858	43104	44055	40382	43107	43106	43858	43856	40379	43853	40504	43858	44052	44051	44058	44511	43859	43874	44051	43850	1966	45223	43864	41342	44053
EH0134a	MidCentral	42754	4651	43327	42908	42603	75	43276	75	42848	19407	4561	43696	38379	56	19412	19412	4651	19412	19357	19346	4653	4659	26	78	19405	4654	42533	19408	19407	32	38	43002	29	42594	32	4651	4648	4657	19771	61	76	4648	24	43115	18874	85	42689	4652
EH0135a	MidCentral	40961	37407	41516	35859	35667	36959	40179	36959	35249	38401	37437	41817	24049	36958	38408	38408	37407	38406	38353	38358	37409	37415	36960	36962	38399	37410	35535	38402	38403	36964	36968	35088	36959	35558	36966	37407	37404	37413	37878	36963	36978	37404	36954	40683	37986	36969	36234	37408
EH0136a	MidCentral	42759	4655	43333	42914	42613	69	43286	69	42860	19417	4565	43702	38389	46	19418	19418	4655	19422	19367	19352	4657	4663	66	68	19415	4658	42543	19414	19417	70	76	43010	65	42600	68	4655	4652	4661	19779	55	66	4652	62	43125	18878	75	42699	4656
EH0137a	MidCentral	40964	37410	41517	35862	35670	36962	40180	36962	35252	38404	37440	41818	24046	36961	38411	38411	37410	38409	38356	38361	37412	37418	36963	36965	38402	37413	35538	38405	38406	36967	36971	35091	36962	35561	36969	37410	37407	37416	37881	36966	36981	37407	36957	40684	37988	36972	36237	37411
EH0138a	MidCentral	42758	4654	43332	42913	42608	64	43281	64	42853	19412	4564	43701	38384	45	19417	19417	4654	19417	19362	19351	4656	4662	61	67	19410	4657	42538	19413	19412	65	71	43007	60	42599	67	4654	4651	4660	19774	50	65	4651	57	43120	18877	74	42694	4655
EH0139a	MidCentral	42758	4654	43332	42913	42608	64	43281	64	42853	19412	4564	43701	38384	45	19417	19417	4654	19417	19362	19351	4656	4662	61	67	19410	4657	42538	19413	19412	65	71	43007	60	42599	67	4654	4651	4660	19774	50	65	4651	57	43120	18877	74	42694	4655
EH0140a	MidCentral	39792	42980	40187	26959	26934	42994	36697	42994	948	43325	43019	40315	36267	42995	43328	43332	42980	43330	43325	43319	42982	42988	42993	42997	43323	42983	26460	43326	43325	42997	42999	61	42990	26447	42999	42980	42977	42986	43413	43000	43015	42977	42989	39827	43646	43004	8992	42981
EH0141a	MidCentral	43457	53	43651	43229	42950	4669	43700	4669	42857	20302	181	43811	38378	4662	20303	20303	53	20307	20344	20333	55	61	4668	4668	20300	56	42884	20299	20302	4672	4678	42998	4667	42940	4670	53	50	59	19893	4671	4681	50	4664	43647	19442	4675	42664	54
EH0142a	MidCentral	12139	43502	23797	40058	39249	42956	27100	42958	40116	43145	43553	24115	42235	42957	43150	43150	43502	43150	43133	43125	43504	43510	42955	42961	43143	43505	39757	43146	43145	42961	42962	39885	42956	39806	42961	43500	43499	43508	44353	42960	42977	43499	42951	22973	44666	42967	40678	43501
EH0143a	MidCentral	39442	42875	39865	12106	2241	42534	37128	42534	26273	42908	42921	39940	36384	42535	42913	42915	42875	42913	42884	42861	42877	42883	42535	42537	42906	42878	15	42909	42908	42537	42540	26467	42534	1124	42541	42875	42872	42881	43262	42540	42553	42872	42529	39793	43728	42544	26607	42876
EH0144a	MidCentral	43449	15	43643	43221	42944	4657	43694	4657	42851	20292	169	43803	38372	4650	20293	20293	7	20297	20334	20323	9	15	4656	4656	20290	10	42878	20289	20292	4660	4666	42990	4655	42932	4658	15	12	13	19883	4659	4669	12	4652	43639	19432	4663	42658	16
EH0145a	MidCentral	42757	4654	43326	42911	42605	32	43279	36	42852	19428	4580	43695	38381	63	19433	19433	4654	19433	19378	19367	4656	4662	79	39	19426	4657	42535	19429	19428	83	89	43006	78	42596	85	4654	4651	4660	19768	68	83	4651	75	43116	18859	42	42695	4655
EH0146a	MidCentral	42749	4647	43322	42903	42598	71	43271	71	42843	19403	4557	43691	38374	52	19408	19408	4647	19408	19353	19342	4649	4655	24	74	19401	4650	42528	19404	19403	24	34	42997	25	42589	30	4647	4644	4653	19766	57	72	4644	20	43110	18869	81	42684	4648
EH0147a	MidCentral	42763	4659	43336	42915	42612	83	43285	83	42857	19415	4569	43705	38388	64	19420	19420	4659	19420	19365	19354	4661	4667	48	86	19413	4662	42542	19416	19415	52	58	43011	47	42603	54	4659	4656	4665	19778	69	84	4656	44	43124	18882	93	42698	4660
EH0148a	MidCentral	44887	19278	45054	44118	43818	19258	44754	19258	43598	15926	19287	45284	39019	19269	15931	15931	19278	15931	15856	15666	19280	19286	19272	19261	15924	19281	43758	15927	15926	19276	19282	43719	19271	43799	19278	19278	19275	19284	16058	19274	19286	19275	19268	44926	15304	19268	43473	19279
EH0149a	MidCentral	40964	37410	41517	35862	35670	36962	40180	36962	35252	38404	37440	41818	24046	36961	38411	38411	37410	38409	38356	38361	37412	37418	36963	36965	38402	37413	35538	38405	38406	36967	36971	35091	36962	35561	36969	37410	37407	37416	37881	36966	36981	37407	36957	40684	37988	36972	36237	37411
EH0151a	MidCentral	42758	4655	43327	42912	42606	33	43280	37	42853	19429	4581	43696	38382	64	19434	19434	4655	19434	19379	19368	4657	4663	80	40	19427	4658	42536	19430	19429	84	90	43007	79	42597	86	4655	4652	4661	19769	69	84	4652	76	43117	18859	43	42696	4656
EH0153a	MidCentral	41313	37579	41832	35965	35832	37454	40349	37454	34244	38667	37609	42046	24090	37453	38674	38674	37579	38672	38649	38635	37581	37587	37455	37457	38665	37582	35749	38668	38669	37459	37463	34381	37454	35707	37461	37579	37576	37585	38099	37458	37473	37576	37449	41208	38277	37464	35369	37580
EH0154a	MidCentral	39435	42868	39858	12098	2237	42531	37125	42531	26270	42905	42914	39933	36381	42528	42906	42908	42868	42910	42881	42854	42870	42876	42532	42530	42903	42871	11	42902	42905	42534	42537	26460	42531	1116	42534	42868	42865	42874	43259	42537	42546	42865	42526	39790	43721	42537	26604	42869
EH0155a	MidCentral	39435	42868	39858	12098	2233	42527	37121	42527	26266	42901	42914	39933	36377	42528	42906	42908	42868	42906	42877	42854	42870	42876	42528	42530	42899	42871	7	42902	42901	42530	42533	26460	42527	1116	42534	42868	42865	42874	43255	42533	42546	42865	42522	39786	43721	42537	26600	42869
EH0156a	MidCentral	44611	19060	44922	43995	43629	19108	44558	19108	43292	16775	19057	45041	38921	19105	16778	16780	19060	16780	16728	16668	19062	19068	19107	19111	16773	19063	43558	16776	16775	19111	19117	43384	19104	43642	19113	19060	19057	19066	15794	19110	19124	19057	19103	44714	15270	19118	43347	19061
EH0160a	MidCentral	40207	43275	40381	27788	26986	43331	32187	43333	24632	43405	43325	40384	36692	43334	43410	43412	43275	43410	43383	43376	43277	43283	43334	43336	43403	43278	26837	43406	43405	43338	43342	24838	43333	26782	43340	43275	43272	43281	44124	43338	43354	43272	43330	40233	43987	43342	25081	43276
EH0161a	MidCentral	44950	19086	45198	44205	44006	19089	44923	19089	43499	17374	19095	45387	39068	19086	17380	17382	19086	17379	17309	17300	19088	19094	19089	19092	17373	19089	43943	17375	17375	19093	19099	43628	19088	43997	19095	19086	19083	19092	16645	19091	19105	19083	19085	45022	15071	19099	43526	19087
EH0162a	MidCentral	44581	18732	44588	43977	43864	19022	44640	19022	43698	17168	18718	44814	39134	19017	17169	17167	18732	17173	17121	17051	18734	18740	19024	19021	17166	18735	43744	17165	17168	19026	19034	43856	19023	43764	19026	18732	18729	18738	16575	19026	19036	18729	19020	44792	15324	19027	43492	18733
EH0163a	MidCentral	42760	4651	43325	42910	42601	39	43278	43	42848	19423	4577	43698	38377	70	19428	19428	4651	19428	19373	19362	4653	4659	86	46	19421	4654	42531	19424	19423	90	96	43002	85	42592	92	4651	4648	4657	19767	75	90	4648	82	43119	18860	49	42691	4652
EH0164a	MidCentral	39806	42998	40201	26971	26946	43010	36713	43010	956	43339	43035	40333	36281	43011	43342	43346	42998	43344	43339	43333	43000	43006	43009	43013	43337	43001	26472	43340	43339	43013	43015	43	43006	26459	43015	42998	42995	43004	43427	43016	43031	42995	43005	39841	43662	43020	9000	42999
EH0165a	MidCentral	43447	13	43641	43219	42942	4655	43692	4655	42849	20290	167	43801	38370	4648	20291	20291	5	20295	20332	20321	7	13	4654	4654	20288	8	42876	20287	20290	4658	4664	42988	4653	42930	4656	13	10	11	19881	4657	4667	10	4650	43637	19430	4661	42656	14
EH0167a	MidCentral	39809	43001	40204	26974	26949	43013	36716	43013	959	43342	43038	40336	36284	43014	43345	43349	43001	43347	43342	43336	43003	43009	43012	43016	43340	43004	26475	43343	43342	43016	43018	46	43009	26462	43018	43001	42998	43007	43430	43019	43034	42998	43008	39844	43665	43023	9003	43002
EH0168a	MidCentral	42752	4647	43323	42904	42599	73	43274	73	42842	19403	4557	43692	38375	54	19408	19408	4647	19408	19353	19342	4649	4655	24	76	19401	4650	42529	19404	19403	30	36	42996	27	42590	30	4647	4644	4653	19767	59	74	4644	22	43113	18870	83	42685	4648
EH0169a	MidCentral	43080	20322	42156	43365	41894	19459	43528	19459	43257	55	20284	42925	39314	19442	74	76	20322	56	303	331	20324	20330	19442	19462	61	20325	42941	52	73	19446	19452	43366	19441	42982	19446	20322	20319	20328	15536	19447	19462	20319	19438	42118	17106	19469	43065	20323
EH0171a	MidCentral	41795	37350	41933	36397	35448	37435	40679	37435	35538	38517	37380	42289	23662	37430	38520	38520	37350	38522	38494	38479	37352	37358	37436	37434	38515	37353	35308	38514	38519	37440	37444	35693	37435	35292	37438	37350	37347	37356	38235	37439	37450	37347	37430	41792	38290	37441	35529	37351
EH0172a	MidCentral	42755	4652	43328	42908	42603	62	43277	62	42851	19406	4562	43697	38379	41	19411	19411	4652	19411	19356	19345	4654	4660	59	65	19404	4655	42533	19407	19406	63	69	43005	58	42594	65	4652	4649	4658	19770	48	61	4649	55	43115	18871	72	42692	4653
EH0174a	MidCentral	42748	4645	43321	42902	42597	69	43270	69	42841	19401	4555	43690	38373	50	19406	19406	4645	19406	19351	19340	4647	4653	22	72	19399	4648	42527	19402	19401	26	32	42995	23	42588	28	4645	4642	4651	19765	55	70	4642	18	43109	18866	79	42683	4646
EH0175a	MidCentral	43450	20	43646	43222	42945	4660	43695	4660	42854	20295	172	43806	38375	4653	20296	20296	20	20300	20337	20326	22	28	4659	4659	20293	23	42879	20292	20295	4663	4669	42993	4658	42933	4661	20	17	26	19886	4662	4672	17	4655	43642	19435	4666	42661	21
EH0176a	MidCentral	42759	4655	43333	42914	42609	65	43282	65	42854	19413	4565	43702	38385	46	19418	19418	4655	19418	19363	19352	4657	4663	62	68	19411	4658	42539	19414	19413	66	72	43008	61	42600	68	4655	4652	4661	19775	51	66	4652	58	43121	18878	75	42695	4656
EH0177a	MidCentral	42750	4647	43323	42902	42597	71	43272	71	42844	19403	4557	43692	38375	52	19408	19408	4647	19408	19353	19342	4649	4655	24	74	19401	4650	42527	19404	19403	28	34	42998	25	42588	30	4647	4644	4653	19765	57	72	4644	6	43111	18870	81	42685	4648
EH0178a	MidCentral	42759	4656	43330	42911	42604	32	43279	36	42853	19428	4582	43699	38382	63	19433	19433	4656	19433	19378	19367	4658	4664	79	39	19426	4659	42534	19429	19428	83	89	43007	78	42595	85	4656	4653	4662	19770	68	83	4653	75	43120	18859	40	42696	4657
EH0179a	MidCentral	43444	10	43640	43216	42939	4652	43689	4652	42846	20287	164	43800	38367	4645	20288	20288	10	20292	20329	20318	12	18	4651	4651	20285	13	42873	20284	20287	4655	4661	42985	4650	42927	4653	10	7	16	19878	4654	4664	7	4647	43636	19427	4658	42653	11
EH0180a	MidCentral	43034	20286	42114	43335	41866	19397	43476	19397	43220	149	20248	42889	39280	19380	154	160	20286	154	265	241	20288	20294	19380	19400	147	20289	42880	150	139	19384	19390	43324	19379	42942	19384	20286	20283	20292	15553	19385	19400	20283	19376	42065	17004	19407	43030	20287
EH0181a	MidCentral	43047	20289	42125	43332	41861	19426	43497	19426	43225	25	20251	42894	39281	19409	42	44	20289	30	271	299	20291	20297	19409	19429	29	20292	42908	26	41	19413	19419	43334	19408	42949	19413	20289	20286	20295	15503	19414	19429	20286	19405	42085	17073	19436	43033	20290
EH0182a	MidCentral	41916	35618	42295	35296	34986	35806	40395	35806	34504	35848	35635	42321	36272	35807	35853	35851	35618	35853	35834	35821	35620	35626	35806	35809	35846	35621	34822	35849	35848	35812	35814	34673	35807	34838	35812	35618	35615	35624	34941	35812	35827	35615	35802	42173	35670	35816	35112	35619
EH0184a	MidCentral	42763	4662	43332	42917	42612	38	43285	42	42859	19434	4588	43703	38388	69	19439	19439	4662	19439	19384	19373	4664	4670	85	45	19432	4665	42542	19435	19434	89	95	43013	84	42603	91	4662	4659	4668	19776	74	89	4659	81	43122	18863	48	42702	4663
EH0187a	MidCentral	41303	37642	41828	35941	35802	37509	40335	37509	34216	38692	37672	42040	24052	37508	38699	38699	37642	38697	38672	38660	37644	37650	37510	37512	38690	37645	35725	38693	38694	37514	37518	34355	37509	35681	37516	37642	37639	37648	38132	37513	37528	37639	37504	41204	38302	37519	35345	37643
EH0188a	MidCentral	42756	4651	43330	42911	42606	75	43279	75	42852	19409	4561	43699	38381	56	19414	19414	4651	19414	19359	19348	4653	4659	52	78	19407	4654	42536	19410	19409	56	62	43006	51	42597	58	4651	4648	4657	19770	61	76	4648	48	43118	18873	85	42693	4652
EH0189a	MidCentral	42753	4650	43326	42905	42604	78	43279	78	42851	19410	4560	43695	38382	55	19411	19411	4650	19415	19360	19345	4652	4658	31	77	19408	4653	42534	19407	19410	13	41	43001	32	42591	33	4650	4647	4656	19774	64	75	4647	27	43118	18873	84	42692	4651
EH0190a	MidCentral	42786	4683	43359	42936	42631	107	43306	107	42878	19439	4593	43728	38409	88	19444	19444	4683	19444	19389	19378	4685	4691	60	110	19437	4686	42561	19440	19439	64	70	43032	61	42622	66	4683	4680	4689	19803	93	108	4680	56	43147	18902	117	42719	4684
EH0191a	MidCentral	42755	4653	43329	42909	42605	77	43278	77	42850	19409	4563	43698	38381	58	19414	19414	4653	19414	19359	19348	4655	4661	28	80	19407	4656	42535	19410	19409	34	40	43004	31	42596	34	4653	4650	4659	19773	63	78	4650	26	43117	18876	87	42691	4654
EH0192a	MidCentral	30652	44379	30279	41100	40448	43969	31810	43971	41000	44176	44412	30492	43192	43966	44177	44179	44377	44181	44175	44173	44379	44385	43970	43970	44174	44380	40791	44173	44176	43974	43975	40880	43969	40885	43972	44379	44376	44383	45250	43975	43986	44376	43966	29740	45557	43976	41472	44380
EH0193a	MidCentral	39590	42948	39638	11868	3587	42646	36984	42646	25906	42787	42973	40023	36244	42645	42792	42794	42948	42792	42783	42757	42950	42956	42645	42649	42785	42951	2653	42788	42787	42647	42650	26101	42644	1882	42651	42948	42945	42954	43576	42650	42663	42945	42639	39796	43650	42656	26472	42949
EH0205a	MidCentral	40046	42950	40309	26730	26798	42621	36692	42621	1134	42806	42989	40350	36189	42622	42809	42813	42950	42811	42819	42799	42952	42958	42620	42624	42804	42953	26300	42807	42806	42624	42626	2019	42619	26266	42626	42950	42947	42956	43291	42627	42642	42947	42616	39997	43396	42631	9031	42951
EH0206a	MidCentral	42751	4650	43324	42903	42598	74	43275	74	42845	19406	4560	43693	38378	55	19411	19411	4650	19411	19356	19345	4652	4658	27	77	19404	4653	42528	19407	19406	31	37	42999	28	42589	33	4650	4647	4656	19768	60	75	4647	9	43114	18873	84	42688	4651
EH0208a	MidCentral	44608	19058	44919	43992	43627	19106	44555	19106	43290	16773	19055	45038	38919	19103	16776	16778	19058	16778	16726	16666	19060	19066	19105	19109	16771	19061	43556	16774	16773	19109	19115	43382	19102	43640	19111	19058	19055	19064	15792	19108	19122	19055	19101	44711	15268	19116	43345	19059
EH0210a	MidCentral	44732	18803	45012	44271	43859	18839	44745	18839	43601	16365	18806	45154	39000	18844	16368	16370	18803	16370	16291	16299	18805	18811	18846	18842	16363	18806	43754	16366	16365	18850	18856	43687	18845	43887	18850	18803	18800	18809	15892	18849	18863	18800	18842	44801	14931	18849	43490	18804
EH0212a	MidCentral	42755	4650	43329	42910	42605	74	43278	74	42851	19408	4560	43698	38380	55	19413	19413	4650	19413	19358	19347	4652	4658	51	77	19406	4653	42535	19409	19408	55	61	43005	50	42596	57	4650	4647	4656	19769	60	75	4647	47	43117	18872	84	42692	4651
EH0213a	MidCentral	42750	4648	43323	42904	42599	72	43272	72	42844	19402	4558	43692	38375	53	19407	19407	4648	19407	19352	19341	4650	4656	25	75	19400	4651	42529	19403	19402	25	35	42998	26	42590	31	4648	4645	4654	19765	58	73	4645	21	43111	18868	82	42685	4649
EH0214a	MidCentral	39437	42870	39860	12100	2235	42529	37123	42529	26268	42903	42916	39935	36379	42530	42908	42910	42870	42908	42879	42856	42872	42878	42530	42532	42901	42873	9	42904	42903	42532	42535	26462	42529	1118	42536	42870	42867	42876	43257	42535	42548	42867	42524	39788	43723	42539	26602	42871
EH0215a	MidCentral	23173	43294	4523	39760	38731	42979	10979	42981	40083	42099	43344	6398	42225	42978	42101	42101	43292	42105	42087	42063	43294	43300	42982	42980	42098	43295	39763	42097	42100	42986	42988	40053	42981	39732	42982	43292	43291	43298	44484	42987	42998	43291	42978	10086	44446	42986	40569	43293
EH0216a	MidCentral	44889	19280	45056	44120	43820	19260	44756	19260	43600	15928	19289	45286	39021	19271	15933	15933	19280	15933	15858	15668	19282	19288	19274	19263	15926	19283	43760	15929	15928	19278	19284	43721	19273	43801	19280	19280	19277	19286	16060	19276	19288	19277	19270	44928	15306	19270	43475	19281
EH0217a	MidCentral	39438	42871	39862	12101	2237	42530	37124	42530	26269	42904	42917	39937	36380	42531	42909	42911	42871	42909	42880	42857	42873	42879	42531	42533	42902	42874	11	42905	42904	42533	42536	26463	42530	1120	42537	42871	42868	42877	43258	42536	42549	42868	42525	39789	43725	42540	26604	42872
EH0220a	MidCentral	42750	4647	43323	42904	42601	73	43272	73	42844	19403	4557	43692	38375	54	19408	19408	4647	19408	19353	19342	4649	4655	24	76	19401	4650	42531	19404	19403	30	36	42998	27	42592	30	4647	4644	4653	19769	59	74	4644	22	43111	18870	83	42685	4648
EH0224a	MidCentral	41807	37362	41945	36409	35460	37447	40691	37447	35550	38529	37392	42301	23674	37442	38532	38532	37362	38534	38506	38491	37364	37370	37448	37446	38527	37365	35320	38526	38531	37452	37456	35705	37447	35304	37450	37362	37359	37368	38247	37451	37462	37359	37442	41804	38302	37453	35541	37363
EH0229a	MidCentral	39493	43331	39966	2786	12323	42984	37659	42984	26765	43461	43372	40078	37121	42981	43466	43468	43331	43466	43466	43444	43333	43339	42983	42987	43459	43334	11859	43462	43461	42985	42986	26908	42980	11815	42989	43331	43328	43337	43695	42988	43001	43328	42977	40253	44082	42994	27041	43332
EH0230a	MidCentral	42758	4655	43331	42911	42606	65	43280	65	42854	19409	4565	43700	38382	44	19414	19414	4655	19414	19359	19348	4657	4663	62	68	19407	4658	42536	19410	19409	66	72	43008	61	42597	68	4655	4652	4661	19773	51	64	4652	58	43118	18874	75	42695	4656
EH0231a	MidCentral	42751	4648	43324	42905	42600	72	43273	72	42845	19404	4558	43693	38376	53	19409	19409	4648	19409	19354	19343	4650	4656	23	75	19402	4651	42530	19405	19404	29	35	42999	26	42591	29	4648	4645	4654	19768	58	73	4645	21	43112	18871	82	42686	4649
EH0232a	MidCentral	42752	4650	43325	42906	42601	74	43274	74	42846	19406	4560	43694	38377	55	19411	19411	4650	19411	19356	19345	4652	4658	27	77	19404	4653	42531	19407	19406	27	37	43000	28	42592	33	4650	4647	4656	19769	60	75	4647	23	43113	18872	84	42687	4651
EH0233a	MidCentral	44887	19278	45054	44118	43822	19262	44758	19262	43602	15930	19287	45284	39023	19269	15931	15931	19278	15935	15860	15666	19280	19286	19276	19261	15928	19281	43762	15927	15930	19280	19286	43719	19275	43799	19278	19278	19275	19284	16062	19278	19286	19275	19272	44930	15304	19268	43477	19279
EH0235a	MidCentral	43442	8	43638	43214	42937	4650	43687	4650	42844	20285	162	43798	38365	4643	20286	20286	8	20290	20327	20316	10	16	4649	4649	20283	11	42871	20282	20285	4653	4659	42983	4648	42925	4651	8	5	14	19876	4652	4662	5	4645	43634	19425	4656	42651	9
EH0237a	MidCentral	42751	4648	43324	42905	42600	72	43273	72	42844	19404	4558	43693	38376	53	19409	19409	4648	19409	19354	19343	4650	4656	25	75	19402	4651	42530	19405	19404	29	35	42998	26	42591	31	4648	4645	4654	19768	58	73	4645	21	43112	18871	82	42685	4649
EH0238a	MidCentral	23109	43396	4457	39301	38566	42963	12167	42965	39657	41934	43437	6493	41892	42966	41940	41940	43394	41940	41921	41915	43396	43402	42966	42968	41933	43397	39401	41936	41935	42970	42970	39521	42965	39574	42970	43394	43393	43400	44222	42971	42986	43393	42962	9316	44517	42974	40370	43395
EH0239a	MidCentral	39808	43002	40203	26975	26950	43014	36717	43014	960	43341	43039	40337	36285	43015	43344	43348	43002	43346	43341	43335	43004	43010	43013	43017	43339	43005	26476	43342	43341	43017	43019	47	43010	26463	43019	43002	42999	43008	43431	43020	43035	42999	43009	39845	43666	43024	9004	43003
EH0240a	MidCentral	43443	9	43639	43215	42938	4651	43688	4651	42845	20286	163	43799	38366	4644	20287	20287	9	20291	20328	20317	11	17	4650	4650	20284	12	42872	20283	20286	4654	4660	42984	4649	42926	4652	9	6	15	19877	4653	4663	6	4646	43635	19426	4657	42652	10
EH0241a	MidCentral	22919	43616	9439	39659	38366	43113	15809	43115	40046	42177	43662	11493	41937	43116	42183	42183	43614	42183	42154	42152	43616	43622	43116	43118	42176	43617	39097	42179	42178	43120	43118	39737	43115	39483	43120	43614	43613	43620	43788	43121	43136	43613	43112	1815	44721	43124	40730	43615
EH0242a	MidCentral	39807	42999	40202	26972	26947	43011	36714	43011	957	43340	43036	40334	36282	43012	43343	43347	42999	43345	43340	43334	43001	43007	43010	43014	43338	43002	26473	43341	43340	43014	43016	44	43007	26460	43016	42999	42996	43005	43428	43017	43032	42996	43006	39842	43663	43021	9001	43000
EH0243a	MidCentral	42749	4646	43322	42901	42596	70	43271	70	42843	19402	4556	43691	38374	51	19407	19407	4646	19407	19352	19341	4648	4654	23	73	19400	4649	42526	19403	19402	27	33	42997	24	42587	29	4646	4643	4652	19764	56	71	4643	5	43110	18869	80	42684	4647
EH0244a	MidCentral	43047	20289	42125	43334	41863	19426	43497	19426	43227	34	20251	42894	39284	19409	43	11	20289	39	272	300	20291	20297	19409	19429	32	20292	42910	35	42	19413	19419	43336	19408	42951	19413	20289	20286	20295	15503	19414	19429	20286	19405	42085	17075	19436	43035	20290
EH0248a	MidCentral	42750	4648	43323	42904	42599	72	43272	72	42844	19402	4558	43692	38375	53	19407	19407	4648	19407	19352	19341	4650	4656	25	75	19400	4651	42529	19403	19402	25	35	42998	26	42590	31	4648	4645	4654	19765	58	73	4645	21	43111	18868	82	42685	4649
EH0251a	MidCentral	42746	4643	43319	42900	42595	67	43268	67	42839	19399	4553	43688	38371	48	19404	19404	4643	19404	19349	19338	4645	4651	20	70	19397	4646	42525	19400	19399	24	30	42993	21	42586	26	4643	4640	4649	19763	53	68	4640	16	43107	18864	77	42681	4644
EH0255a	MidCentral	42758	4655	43331	42912	42607	65	43280	65	42856	19413	4565	43700	38385	46	19418	19418	4655	19418	19363	19352	4657	4663	62	68	19411	4658	42537	19414	19413	66	72	43010	61	42598	68	4655	4652	4661	19775	51	66	4652	58	43119	18878	75	42697	4656
EH0257a	MidCentral	43446	12	43642	43218	42941	4654	43691	4654	42848	20289	166	43802	38369	4647	20290	20290	12	20294	20331	20320	14	20	4653	4653	20287	15	42875	20286	20289	4657	4663	42987	4652	42929	4655	12	9	18	19880	4656	4666	9	4649	43638	19429	4660	42655	13
EH0258a	MidCentral	43451	21	43647	43223	42946	4661	43696	4661	42855	20296	173	43807	38376	4654	20297	20297	21	20301	20338	20327	23	29	4660	4660	20294	24	42880	20293	20296	4664	4670	42994	4659	42934	4662	21	18	27	19887	4663	4673	18	4656	43643	19436	4667	42662	22
EH0259a	MidCentral	43455	22	43651	43228	42951	4664	43700	4664	42858	20299	176	43811	38379	4657	20300	20300	22	20304	20341	20330	24	30	4663	4663	20297	25	42885	20296	20299	4667	4673	42997	4662	42939	4665	22	19	28	19890	4666	4676	19	4659	43647	19439	4670	42665	23
EH0260a	MidCentral	42757	4654	43330	42911	42606	64	43279	64	42855	19412	4564	43699	38384	45	19417	19417	4654	19417	19362	19351	4656	4662	61	67	19410	4657	42536	19413	19412	65	71	43009	60	42597	67	4654	4651	4660	19774	50	65	4651	57	43118	18877	74	42696	4655
EH0261a	MidCentral	42749	4646	43322	42901	42596	70	43271	70	42843	19402	4556	43691	38374	51	19407	19407	4646	19407	19352	19341	4648	4654	23	73	19400	4649	42526	19403	19402	27	33	42997	24	42587	29	4646	4643	4652	19764	56	71	4643	5	43110	18869	80	42684	4647
EH0262a	MidCentral	42753	4651	43326	42907	42602	75	43275	75	42847	19407	4561	43695	38378	56	19412	19412	4651	19412	19357	19346	4653	4659	28	78	19405	4654	42532	19408	19407	28	38	43001	29	42593	34	4651	4648	4657	19770	61	76	4648	24	43114	18873	85	42688	4652
EH0263a	MidCentral	43450	16	43644	43222	42945	4658	43695	4658	42852	20293	170	43804	38373	4651	20294	20294	8	20298	20335	20324	10	16	4657	4657	20291	11	42879	20290	20293	4661	4667	42991	4656	42933	4659	16	13	14	19884	4660	4670	13	4653	43640	19433	4664	42659	17
EH0264a	MidCentral	43044	20288	42124	43331	41860	19425	43496	19425	43222	35	20250	42893	39281	19408	18	46	20288	40	269	297	20290	20296	19408	19428	33	20291	42907	36	39	19412	19418	43331	19407	42948	19412	20288	20285	20294	15500	19413	19428	20285	19404	42084	17072	19435	43030	20289
EH0265a	MidCentral	42757	4654	43330	42910	42605	64	43279	64	42853	19408	4564	43699	38381	43	19413	19413	4654	19413	19358	19347	4656	4662	61	67	19406	4657	42535	19409	19408	65	71	43007	60	42596	67	4654	4651	4660	19772	50	63	4651	57	43117	18873	74	42694	4655
EH0267a	MidCentral	42753	4651	43326	42907	42602	75	43275	75	42847	19407	4561	43695	38378	56	19412	19412	4651	19412	19357	19346	4653	4659	28	78	19405	4654	42532	19408	19407	28	38	43001	29	42593	34	4651	4648	4657	19770	61	76	4648	24	43114	18873	85	42688	4652
EH0268a	MidCentral	43446	14	43642	43218	42941	4654	43691	4654	42848	20289	166	43802	38369	4647	20290	20290	14	20294	20331	20320	16	22	4653	4653	20287	17	42875	20286	20289	4657	4663	42987	4652	42929	4655	14	11	20	19880	4656	4666	11	4649	43638	19429	4660	42655	15
EH0269a	MidCentral	43450	16	43644	43222	42945	4658	43695	4658	42852	20293	170	43804	38373	4651	20294	20294	8	20298	20335	20324	10	16	4657	4657	20291	11	42879	20290	20293	4661	4667	42991	4656	42933	4659	16	13	14	19884	4660	4670	13	4653	43640	19433	4664	42659	17
EH0270a	MidCentral	43453	23	43649	43225	42948	4663	43698	4663	42857	20298	175	43809	38378	4656	20299	20299	23	20303	20340	20329	25	31	4662	4662	20296	26	42882	20295	20298	4666	4672	42996	4661	42936	4664	23	20	29	19889	4665	4675	20	4658	43645	19438	4669	42664	24
EH0271a	MidCentral	39807	42999	40202	26972	26947	43011	36714	43011	957	43340	43036	40334	36282	43012	43343	43347	42999	43345	43340	43334	43001	43007	43010	43014	43338	43002	26473	43341	43340	43014	43016	44	43007	26460	43016	42999	42996	43005	43428	43017	43032	42996	43006	39842	43663	43021	9001	43000
EH0272a	MidCentral	38892	42934	38806	12448	19	42597	37262	42597	26764	41854	42982	38842	36564	42598	41859	41861	42934	41859	41847	41839	42936	42942	42598	42600	41852	42937	2233	41855	41854	42600	42603	26934	42597	2148	42602	42934	42931	42940	43484	42603	42616	42931	42592	38762	43802	42607	26954	42935
EH0275a	MidCentral	39438	42871	39861	12102	2241	42534	37128	42534	26273	42908	42917	39936	36384	42531	42909	42911	42871	42913	42884	42857	42873	42879	42535	42533	42906	42874	15	42905	42908	42537	42540	26463	42534	1120	42537	42871	42868	42877	43262	42540	42549	42868	42529	39793	43724	42540	26607	42872
EH0277a	MidCentral	39809	43001	40204	26974	26949	43013	36716	43013	959	43342	43038	40336	36284	43014	43345	43349	43001	43347	43342	43336	43003	43009	43012	43016	43340	43004	26475	43343	43342	43016	43018	46	43009	26462	43018	43001	42998	43007	43430	43019	43034	42998	43008	39844	43665	43023	9003	43002
EH0279a	MidCentral	43489	368	43686	43250	42973	4891	43753	4891	42874	20448	496	43890	38257	4884	20449	20449	368	20453	20490	20466	370	376	4890	4890	20446	371	42900	20445	20448	4894	4900	42999	4889	42951	4892	368	365	374	19932	4893	4903	365	4886	43690	19586	4897	42619	369
EH0280a	MidCentral	44944	19081	45193	44199	44001	19083	44917	19083	43494	17369	19090	45382	39065	19080	17375	17377	19081	17374	17304	17295	19083	19089	19083	19086	17368	19084	43938	17370	17370	19087	19093	43623	19082	43992	19089	19081	19078	19087	16640	19085	19099	19078	19079	45017	15066	19093	43521	19082
EH0282a	MidCentral	42792	4671	43376	42940	42642	278	43288	278	42887	19465	4581	43715	38404	259	19470	19470	4671	19470	19415	19404	4673	4679	275	281	19463	4674	42572	19466	19465	279	285	43041	274	42633	281	4671	4668	4677	19783	264	279	4668	271	43130	18925	288	42735	4672
EH0283a	MidCentral	41303	37648	41828	35941	35802	37515	40335	37515	34220	38696	37678	42040	24056	37514	38703	38703	37648	38701	38676	38664	37650	37656	37516	37518	38694	37651	35725	38697	38698	37520	37524	34359	37515	35681	37522	37648	37645	37654	38134	37519	37534	37645	37510	41204	38308	37525	35349	37649
EH0284a	MidCentral	39365	42920	39614	12018	1953	42545	36968	42545	26194	42607	42959	39701	36295	42544	42612	42614	42920	42612	42603	42577	42922	42928	42544	42548	42605	42923	1656	42608	42607	42546	42549	26377	42543	1075	42550	42920	42917	42926	43550	42549	42562	42917	42538	39547	43755	42555	26556	42921
EH0285a	MidCentral	41795	37350	41933	36397	35448	37435	40679	37435	35538	38517	37380	42289	23662	37430	38520	38520	37350	38522	38494	38479	37352	37358	37436	37434	38515	37353	35308	38514	38519	37440	37444	35693	37435	35292	37438	37350	37347	37356	38235	37439	37450	37347	37430	41792	38290	37441	35529	37351
EH0286a	MidCentral	39361	42916	39610	12013	1948	42541	36964	42541	26190	42603	42955	39697	36291	42540	42608	42610	42916	42608	42599	42573	42918	42924	42540	42544	42601	42919	1651	42604	42603	42542	42545	26373	42539	1070	42546	42916	42913	42922	43546	42545	42558	42913	42534	39543	43751	42551	26552	42917
EH0287a	MidCentral	41794	37347	41932	36398	35449	37432	40678	37432	35539	38514	37377	42288	23663	37427	38517	38517	37347	38519	38491	38476	37349	37355	37433	37431	38512	37350	35309	38511	38516	37437	37441	35694	37432	35293	37435	37347	37344	37353	38232	37436	37447	37344	37427	41791	38287	37438	35530	37348
EH0288a	MidCentral	42753	4650	43326	42905	42600	74	43275	74	42847	19406	4560	43695	38378	55	19411	19411	4650	19411	19356	19345	4652	4658	27	77	19404	4653	42530	19407	19406	31	37	43001	28	42591	33	4650	4647	4656	19768	60	75	4647	9	43114	18873	84	42688	4651
EH0290a	MidCentral	42758	4650	43327	42912	42605	88	43278	88	42852	19398	4560	43696	38380	69	19403	19403	4650	19403	19348	19337	4652	4658	63	91	19396	4653	42535	19399	19398	67	73	43006	62	42596	69	4650	4647	4656	19764	74	89	4647	59	43117	18877	98	42693	4651
EH0292a	MidCentral	39361	42916	39610	12013	1948	42541	36964	42541	26190	42603	42955	39697	36291	42540	42608	42610	42916	42608	42599	42573	42918	42924	42540	42544	42601	42919	1651	42604	42603	42542	42545	26373	42539	1070	42546	42916	42913	42922	43546	42545	42558	42913	42534	39543	43751	42551	26552	42917
EH0293a	MidCentral	42171	38367	42423	37006	36563	38378	40959	38378	36142	39277	38401	42611	32	38379	39285	39287	38367	39284	39276	39272	38369	38375	38379	38381	39278	38370	36380	39280	39280	38383	38387	36274	38378	36353	38385	38367	38364	38373	38898	38384	38399	38364	38375	41988	38784	38387	36440	38368
EH0294a	MidCentral	43043	20285	42121	43328	41857	19422	43493	19422	43221	36	20247	42890	39278	19405	41	47	20285	41	266	284	20287	20293	19405	19425	34	20288	42904	37	20	19409	19415	43330	19404	42945	19409	20285	20282	20291	15499	19410	19425	20282	19401	42081	17069	19432	43029	20286
EH0295a	MidCentral	43451	21	43647	43223	42946	4661	43696	4661	42855	20296	173	43807	38376	4654	20297	20297	21	20301	20338	20327	23	29	4660	4660	20294	24	42880	20293	20296	4664	4670	42994	4659	42934	4662	21	18	27	19887	4663	4673	18	4656	43643	19436	4667	42662	22
EH0296a	MidCentral	44891	19278	45060	44142	43823	19256	44758	19256	43618	15922	19281	45290	39043	19261	15927	15927	19278	15927	15852	15662	19280	19286	19264	19259	15920	19281	43762	15923	15922	19268	19274	43741	19263	43805	19270	19278	19275	19284	16052	19266	19278	19275	19260	44929	15302	19266	43489	19279
EH0297a	MidCentral	39808	43002	40203	26975	26950	43014	36717	43014	960	43341	43039	40337	36285	43015	43344	43348	43002	43346	43341	43335	43004	43010	43013	43017	43339	43005	26476	43342	43341	43017	43019	47	43010	26463	43019	43002	42999	43008	43431	43020	43035	42999	43009	39845	43666	43024	9004	43003
EH0298a	MidCentral	39447	42817	39875	11777	1908	42492	37075	42492	26371	42836	42863	39831	36355	42493	42841	42843	42817	42841	42857	42822	42819	42825	42493	42495	42834	42820	773	42837	42836	42495	42498	26478	42492	787	42499	42817	42814	42823	43395	42498	42511	42814	42487	39810	43681	42502	26541	42818
EH0299a	MidCentral	42753	4650	43326	42907	42602	74	43275	74	42847	19406	4560	43695	38378	55	19411	19411	4650	19411	19356	19345	4652	4658	25	77	19404	4653	42532	19407	19406	31	37	43001	28	42593	31	4650	4647	4656	19770	60	75	4647	23	43114	18873	84	42688	4651
EH0300a	MidCentral	44944	19081	45193	44199	44001	19083	44917	19083	43494	17369	19090	45382	39065	19080	17375	17377	19081	17374	17304	17295	19083	19089	19083	19086	17368	19084	43938	17370	17370	19087	19093	43623	19082	43992	19089	19081	19078	19087	16640	19085	19099	19078	19079	45017	15066	19093	43521	19082
EH0301a	MidCentral	42754	4651	43327	42907	42602	61	43276	61	42850	19405	4561	43696	38378	40	19410	19410	4651	19410	19355	19344	4653	4659	58	64	19403	4654	42532	19406	19405	62	68	43004	57	42593	64	4651	4648	4657	19769	47	60	4648	54	43114	18870	71	42691	4652
EH0303a	MidCentral	44895	19280	45064	44146	43827	19258	44762	19258	43624	15923	19283	45294	39049	19263	15928	15928	19280	15928	15853	15663	19282	19288	19266	19261	15921	19283	43768	15924	15923	19270	19276	43747	19265	43810	19272	19280	19277	19286	16055	19268	19280	19277	19262	44933	15303	19268	43492	19281
EH0304a	MidCentral	42753	4650	43326	42906	42601	60	43275	60	42849	19404	4560	43695	38377	39	19409	19409	4650	19409	19354	19343	4652	4658	57	63	19402	4653	42531	19405	19404	61	67	43003	56	42592	63	4650	4647	4656	19768	46	59	4647	53	43113	18869	70	42690	4651
EH0306a	MidCentral	44610	19059	44921	43994	43628	19107	44557	19107	43291	16774	19056	45040	38920	19104	16777	16779	19059	16779	16727	16667	19061	19067	19106	19110	16772	19062	43557	16775	16774	19110	19116	43383	19103	43641	19112	19059	19056	19065	15793	19109	19123	19056	19102	44713	15269	19117	43346	19060
EH0307a	MidCentral	41662	37448	41863	36364	35429	37549	40633	37549	35488	38600	37478	42232	23852	37544	38603	38603	37448	38605	38608	38584	37450	37456	37550	37548	38598	37451	35296	38597	38602	37554	37558	35377	37549	35186	37552	37448	37445	37454	38309	37553	37564	37445	37544	41739	38388	37555	35561	37449
EH0308a	MidCentral	42167	38361	42419	37000	36557	38372	40955	38372	36138	39273	38395	42607	38	38373	39281	39283	38361	39280	39272	39268	38363	38369	38373	38375	39274	38364	36374	39276	39276	38377	38381	36270	38372	36349	38379	38361	38358	38367	38896	38378	38393	38358	38369	41984	38780	38381	36436	38362
EH0310a	MidCentral	43444	10	43640	43216	42939	4652	43689	4652	42846	20287	164	43800	38367	4645	20288	20288	10	20292	20329	20318	12	18	4651	4651	20285	13	42873	20284	20287	4655	4661	42985	4650	42927	4653	10	7	16	19878	4654	4664	7	4647	43636	19427	4658	42653	11
EH0313a	MidCentral	43460	46	43656	43232	42955	4668	43705	4668	42862	20303	180	43816	38381	4661	20304	20304	46	20308	20345	20334	48	54	4667	4667	20301	49	42889	20300	20303	4671	4677	43001	4666	42943	4669	46	43	52	19894	4670	4680	43	4663	43652	19443	4674	42669	47
EH0314a	MidCentral	39435	42868	39858	12098	2233	42527	37121	42527	26266	42901	42914	39933	36377	42528	42906	42908	42868	42906	42877	42854	42870	42876	42528	42530	42899	42871	7	42902	42901	42530	42533	26460	42527	1116	42534	42868	42865	42874	43255	42533	42546	42865	42522	39786	43721	42537	26600	42869
EH0315a	MidCentral	43490	147	43675	43242	42972	4565	43724	4565	42868	20234	45	43837	38386	4542	20235	20235	147	20239	20276	20265	149	155	4548	4564	20232	150	42904	20231	20234	4552	4558	43005	4547	42958	4550	147	144	153	19868	4551	4561	144	4544	43689	19420	4571	42678	148
EH0316a	MidCentral	42752	4649	43325	42905	42600	73	43274	73	42844	19405	4559	43694	38377	54	19410	19410	4649	19410	19355	19344	4651	4657	26	76	19403	4652	42530	19406	19405	30	36	42998	27	42591	32	4649	4646	4655	19769	59	74	4646	22	43113	18872	83	42685	4650
EH0317a	MidCentral	43450	18	43646	43224	42947	4660	43695	4660	42854	20295	172	43806	38375	4653	20296	20296	18	20300	20337	20326	20	26	4659	4659	20293	21	42881	20292	20295	4663	4669	42993	4658	42935	4661	12	15	24	19886	4662	4672	15	4655	43642	19435	4666	42661	15
EH0318a	MidCentral	43043	3958	43712	43216	43017	1421	43578	1421	42853	19915	3874	43807	38408	1402	19920	19920	3958	19920	19865	19854	3960	3966	1404	1424	19913	3961	42946	19916	19915	1408	1414	43006	1403	43008	1410	3958	3955	3964	19343	1407	1421	3955	1400	43458	19101	1431	42791	3959
EH0319a	MidCentral	42753	4647	43326	42907	42602	71	43275	71	42845	19405	4557	43695	38378	52	19410	19410	4647	19410	19355	19344	4649	4655	46	74	19403	4650	42532	19406	19405	50	56	42999	45	42593	52	4647	4644	4653	19767	57	72	4644	42	43114	18870	81	42686	4648
EH0321a	MidCentral	43424	415	43626	43193	42933	4309	43692	4309	42851	20382	543	43760	38329	4302	20383	20383	415	20387	20332	20317	417	423	4308	4308	20380	418	42853	20379	20382	4312	4318	42989	4307	42921	4310	415	412	421	19892	4311	4321	412	4304	43629	19436	4315	42609	416
EH0322a	MidCentral	23250	43260	4395	39314	38137	42919	12290	42921	39788	41887	43314	1783	42100	42918	41889	41889	43258	41893	41896	41897	43260	43266	42922	42920	41886	43261	39228	41885	41888	42926	42926	39752	42921	39273	42922	43258	43257	43264	44511	42927	42938	43257	42918	10297	44488	42926	40278	43259
EH0323a	MidCentral	23251	43261	4396	39315	38138	42920	12291	42922	39789	41888	43315	1784	42101	42919	41890	41890	43259	41894	41897	41898	43261	43267	42923	42921	41887	43262	39229	41886	41889	42927	42927	39753	42922	39274	42923	43259	43258	43265	44512	42928	42939	43258	42919	10298	44489	42927	40279	43260
EH0324a	MidCentral	44267	19847	44721	43712	43499	19718	44435	19718	43493	15447	19853	44960	38870	19721	15450	15450	19847	15452	15486	15487	19849	19855	19723	19721	15445	19850	43466	15448	15447	19727	19733	43457	19720	43519	19729	19847	19844	19853	274	19726	19740	19844	19717	44050	16393	19728	43466	19848
EH0327a	MidCentral	11470	43295	23363	39496	39271	42741	26730	42741	39858	42771	43360	24099	41992	42736	42772	42772	43295	42776	42774	42761	43297	43302	42740	42740	42769	43298	39719	42768	42771	42744	42746	39798	42739	39778	42742	43293	43292	43301	44183	42743	42756	43292	42736	22670	44373	42746	40515	43294
EH0328a	MidCentral	44268	19848	44722	43713	43500	19719	44436	19719	43494	15448	19854	44961	38871	19722	15451	15451	19848	15453	15487	15488	19850	19856	19724	19722	15446	19851	43467	15449	15448	19728	19734	43458	19721	43520	19730	19848	19845	19854	275	19727	19741	19845	19718	44051	16394	19729	43467	19849
EH0329a	MidCentral	42753	4652	43326	42907	42602	76	43275	76	42847	19408	4562	43695	38378	57	19413	19413	4652	19413	19358	19347	4654	4660	29	79	19406	4655	42532	19409	19408	29	39	43001	30	42593	35	4652	4649	4658	19770	62	77	4649	25	43114	18874	86	42688	4653
EH0330a	MidCentral	43046	20276	42121	43331	41861	19418	43494	19418	43226	49	20238	42891	39280	19401	54	60	20276	54	275	307	20278	20284	19401	19421	47	20279	42906	50	49	19405	19411	43335	19400	42947	19405	20276	20273	20282	15501	19406	19421	20273	19397	42080	17070	19428	43032	20277
EH0331a	MidCentral	41304	37645	41829	35938	35799	37512	40336	37512	34217	38693	37675	42041	24057	37511	38700	38700	37645	38698	38673	38661	37647	37653	37513	37515	38691	37648	35722	38694	38695	37517	37521	34356	37512	35678	37519	37645	37642	37651	38131	37516	37531	37642	37507	41205	38305	37522	35346	37646
EH0332a	MidCentral	44944	19081	45193	44199	44001	19083	44917	19083	43494	17369	19090	45382	39065	19080	17375	17377	19081	17374	17304	17295	19083	19089	19083	19086	17368	19084	43938	17370	17370	19087	19093	43623	19082	43992	19089	19081	19078	19087	16640	19085	19099	19078	19079	45017	15066	19093	43521	19082
EH0333a	MidCentral	43453	20	43649	43226	42949	4662	43698	4662	42856	20297	174	43809	38377	4655	20298	20298	20	20302	20339	20328	22	28	4661	4661	20295	23	42883	20294	20297	4665	4671	42995	4660	42937	4663	20	17	26	19888	4664	4674	17	4657	43645	19437	4668	42663	21
EH0334a	MidCentral	43490	147	43675	43242	42972	4565	43724	4565	42868	20234	45	43837	38386	4542	20235	20235	147	20239	20276	20265	149	155	4548	4564	20232	150	42904	20231	20234	4552	4558	43005	4547	42958	4550	147	144	153	19868	4551	4561	144	4544	43689	19420	4571	42678	148
EH0335a	MidCentral	44604	19053	44915	43988	43622	19101	44551	19101	43286	16770	19050	45034	38914	19098	16773	16775	19053	16775	16723	16663	19055	19061	19100	19104	16768	19056	43551	16771	16770	19104	19110	43378	19097	43635	19106	19053	19050	19059	15789	19103	19117	19050	19096	44709	15265	19111	43341	19054
EH0337a	MidCentral	42764	4663	43341	42922	42617	73	43288	73	42864	19421	4573	43710	38393	54	19426	19426	4663	19426	19371	19360	4665	4671	70	76	19419	4666	42547	19422	19421	74	80	43018	69	42608	76	4663	4660	4669	19783	37	74	4660	66	43127	18886	83	42705	4664
EH0339a	MidCentral	44772	19010	45012	44342	44039	19011	44750	19011	43685	16959	19019	45263	38811	19028	16964	16966	19010	16964	16889	16760	19012	19018	19030	19014	16957	19013	43958	16960	16959	19034	19038	43777	19029	43998	19036	19010	19007	19016	15867	19033	19045	19007	19026	44914	1484	19021	43502	19011
EH0340a	MidCentral	44603	19052	44914	43987	43625	19104	44554	19104	43288	16771	19049	45033	38917	19097	16770	16772	19052	16776	16724	16660	19054	19060	19103	19103	16769	19055	43554	16768	16771	19107	19113	43376	19100	43634	19105	19052	19049	19058	15790	19106	19116	19049	19099	44710	15262	19110	43343	19053
EH0344a	MidCentral	42755	4650	43328	42909	42604	58	43277	58	42851	19408	4560	43697	38380	41	19413	19413	4650	19413	19358	19347	4652	4658	57	61	19406	4653	42534	19409	19408	61	67	43005	56	42595	63	4650	4647	4656	19770	46	61	4647	53	43116	18873	68	42692	4651
EH0345a	MidCentral	43043	20285	42121	43326	41855	19422	43491	19422	43221	30	20247	42890	39278	19405	37	41	20285	35	266	294	20287	20293	19405	19425	28	20288	42902	31	36	19409	19415	43330	19404	42943	19409	20285	20282	20291	15499	19410	19425	20282	19401	42081	17069	19432	43027	20286
EH0346a	MidCentral	42759	4656	43332	42911	42606	80	43279	80	42853	19410	4566	43701	38384	61	19415	19415	4656	19415	19360	19349	4658	4664	33	83	19408	4659	42536	19411	19410	37	43	43007	34	42597	39	4656	4653	4662	19776	66	81	4653	29	43120	18879	90	42694	4657
EH0347a	MidCentral	43455	43	43649	43227	42950	4665	43698	4665	42857	20300	177	43809	38380	4658	20301	20301	43	20305	20342	20331	45	51	4664	4664	20298	46	42884	20297	20300	4668	4674	42996	4663	42938	4666	43	40	49	19891	4667	4677	40	4660	43645	19438	4671	42664	44
EH0348a	MidCentral	43447	13	43641	43219	42942	4655	43692	4655	42849	20290	167	43801	38370	4648	20291	20291	5	20295	20332	20321	7	13	4654	4654	20288	6	42876	20287	20290	4658	4664	42988	4653	42930	4656	13	10	11	19881	4657	4667	10	4650	43637	19430	4661	42656	14
EH0350a	MidCentral	43040	20282	42118	43325	41854	19419	43490	19419	43218	37	20244	42887	39274	19402	42	48	20282	42	263	295	20284	20290	19402	19422	35	20285	42901	38	37	19406	19412	43327	19401	42942	19406	20282	20279	20288	15496	19407	19422	20279	19398	42078	17064	19429	43026	20283
EH0353a	MidCentral	42748	4647	43321	42902	42599	71	43272	71	42844	19403	4557	43690	38375	52	19408	19408	4647	19408	19353	19342	4649	4655	22	74	19401	4650	42529	19404	19403	28	34	42998	25	42590	28	4647	4644	4653	19767	57	72	4644	20	43109	18870	81	42685	4648
EH0354a	MidCentral	41823	38075	41725	35987	35518	37792	40571	37792	35236	38500	38107	42195	23249	37793	38505	38507	38075	38505	38486	38483	38077	38083	37795	37795	38498	38078	35553	38501	38500	37799	37803	35382	37794	35417	37801	38075	38072	38081	38343	37798	37813	38072	37787	41798	37932	37802	34912	38076
EH0356a	MidCentral	42751	4651	43324	42904	42599	75	43273	75	42846	19407	4561	43693	38377	56	19412	19412	4651	19412	19357	19346	4653	4659	28	78	19405	4654	42529	19408	19407	32	38	43000	29	42590	34	4651	4648	4657	19771	61	76	4648	24	43112	18874	85	42687	4652
EH0357a	MidCentral	44608	19057	44919	43992	43626	19105	44555	19105	43289	16772	19054	45038	38918	19102	16775	16777	19057	16777	16725	16665	19059	19065	19104	19108	16770	19060	43555	16773	16772	19108	19114	43381	19101	43639	19110	19057	19054	19063	15791	19107	19121	19054	19100	44711	15267	19115	43344	19058
EH0358a	MidCentral	44771	18998	45005	44338	44029	18999	44742	18999	43677	16950	19007	45255	38805	19016	16955	16957	18998	16955	16880	16751	19000	19006	19018	19002	16948	19001	43948	16951	16950	19022	19026	43769	19017	43988	19024	18998	18995	19004	15857	19021	19035	18995	19014	44908	1488	19009	43490	18999
EH0359a	MidCentral	42759	4656	43332	42912	42607	66	43281	66	42855	19410	4566	43701	38383	45	19415	19415	4656	19415	19360	19349	4658	4664	63	69	19408	4659	42537	19411	19410	67	73	43009	62	42598	69	4656	4653	4662	19774	52	65	4653	59	43119	18875	76	42696	4657
EH0361a	MidCentral	43058	20300	42136	43342	41870	19437	43506	19437	43235	52	20262	42905	39293	19420	57	63	20300	57	282	300	20302	20308	19420	19440	50	20303	42917	53	42	19424	19430	43344	19419	42958	19424	20300	20297	20306	15515	19425	19440	20297	19416	42096	17085	19447	43043	20301
EH0362a	MidCentral	42767	4664	43338	42919	42614	40	43287	44	42859	19436	4590	43707	38390	71	19441	19441	4664	19441	19386	19375	4666	4672	87	47	19434	4667	42544	19437	19436	91	97	43013	86	42605	93	4664	4661	4670	19778	76	91	4661	83	43128	18867	50	42704	4665
EH0364a	MidCentral	39810	43002	40205	26975	26950	43014	36717	43014	960	43343	43039	40337	36285	43015	43346	43350	43002	43348	43343	43337	43004	43010	43013	43017	43341	43005	26476	43344	43343	43017	43019	47	43010	26463	43019	43002	42999	43008	43431	43020	43035	42999	43009	39845	43666	43024	9004	43003
EH0365a	MidCentral	42754	4653	43327	42908	42603	77	43276	77	42848	19409	4563	43696	38379	58	19414	19414	4653	19414	19359	19348	4655	4661	30	80	19407	4656	42533	19410	19409	30	40	43002	31	42594	36	4653	4650	4659	19771	63	78	4650	26	43115	18875	87	42689	4654
EH0366a	MidCentral	43037	20279	42115	43322	41851	19416	43487	19416	43213	26	20241	42884	39272	19399	23	37	20279	31	260	288	20281	20287	19399	19419	24	20282	42898	27	30	19403	19409	43322	19398	42939	19403	20279	20276	20285	15491	19404	19419	20276	19395	42075	17063	19426	43021	20280
EH0367a	MidCentral	41799	37354	41937	36401	35452	37439	40683	37439	35542	38521	37384	42293	23666	37434	38524	38524	37354	38526	38498	38483	37356	37362	37440	37438	38519	37357	35312	38518	38523	37444	37448	35697	37439	35296	37442	37354	37351	37360	38239	37443	37454	37351	37434	41796	38294	37445	35533	37355
EH0368a	MidCentral	44055	19295	44087	43503	43306	18388	44052	18388	43410	2331	19228	44865	38988	18371	2336	2342	19295	2336	2439	2469	19297	19303	18373	18391	2329	19298	43202	2332	2331	18377	18383	43530	18372	43269	18379	19295	19292	19301	14158	18376	18391	19292	18369	43920	15717	18398	43237	19296
EH0369a	MidCentral	42751	4648	43324	42905	42600	72	43273	72	42844	19404	4558	43693	38376	53	19409	19409	4648	19409	19354	19343	4650	4656	25	75	19402	4651	42530	19405	19404	29	35	42998	26	42591	31	4648	4645	4654	19768	58	73	4645	21	43112	18871	82	42685	4649
EH0370a	MidCentral	43054	20296	42132	43339	41872	19437	43508	19437	43236	55	20258	42901	39292	19416	56	62	20296	60	281	309	20298	20304	19420	19436	53	20299	42919	52	55	19424	19430	43341	19419	42956	19420	20296	20293	20302	15514	19425	19436	20293	19416	42096	17078	19443	43044	20297
EH0371a	MidCentral	42757	4655	43330	42911	42606	79	43279	79	42851	19410	4565	43699	38382	60	19415	19415	4655	19415	19360	19349	4657	4663	32	82	19408	4658	42536	19411	19410	36	42	43005	33	42597	38	4655	4652	4661	19774	65	80	4652	22	43118	18877	89	42692	4656
EH0373a	MidCentral	42753	4650	43325	42907	42601	74	43274	74	42847	19406	4560	43694	38378	55	19411	19411	4650	19411	19356	19345	4652	4658	25	77	19404	4653	42531	19407	19406	31	37	43001	28	42592	31	4650	4647	4656	19770	60	75	4647	23	43113	18873	84	42688	4651
EH0374a	MidCentral	43446	12	43642	43218	42941	4654	43691	4654	42848	20289	166	43802	38369	4647	20290	20290	12	20294	20331	20320	14	20	4653	4653	20287	15	42875	20286	20289	4657	4663	42987	4652	42929	4655	12	9	18	19880	4656	4666	9	4649	43638	19429	4660	42655	13
EH0375a	MidCentral	42759	4658	43333	42913	42608	82	43282	82	42853	19414	4568	43702	38386	63	19419	19419	4658	19419	19364	19353	4660	4666	35	85	19412	4661	42538	19415	19414	39	41	43007	36	42599	41	4658	4655	4664	19778	68	83	4655	31	43121	18880	92	42694	4659
EH0376a	MidCentral	40187	43999	40359	22758	23813	43561	37679	43561	29466	44085	44059	40480	38435	43564	44088	44092	43999	44090	44084	44081	44001	44007	43565	43564	44083	44002	23207	44086	44083	43567	43571	29691	43564	23172	43571	43999	43996	44005	44563	43567	43582	43996	43561	39964	44756	43571	29926	44000
EH0377a	MidCentral	43442	30	43638	43214	42937	4652	43687	4652	42844	20287	164	43798	38367	4645	20288	20288	30	20292	20329	20318	32	38	4651	4651	20285	33	42871	20284	20287	4655	4661	42983	4650	42925	4653	30	27	36	19878	4654	4664	27	4647	43634	19427	4658	42651	31
EH0378a	MidCentral	43614	4073	44006	43646	43222	1765	43849	1765	43049	19564	4062	44096	38489	1770	19569	19569	4073	19569	19514	19503	4075	4081	1772	1768	19562	4076	43160	19565	19564	1776	1782	43205	1771	43223	1778	4073	4070	4079	19487	1775	1789	4070	1768	43784	18923	1775	42705	4074
EH0379a	MidCentral	42753	4652	43326	42907	42602	76	43275	76	42847	19408	4562	43695	38378	57	19413	19413	4652	19413	19358	19347	4654	4660	29	79	19406	4655	42532	19409	19408	29	39	43001	30	42593	35	4652	4649	4658	19770	62	77	4649	25	43114	18874	86	42688	4653
EH0381a	MidCentral	42753	4650	43326	42906	42601	60	43275	60	42849	19404	4560	43695	38377	39	19409	19409	4650	19409	19354	19343	4652	4658	57	63	19402	4653	42531	19405	19404	61	67	43003	56	42592	63	4650	4647	4656	19768	46	59	4647	53	43113	18869	70	42690	4651
EH0382a	MidCentral	42765	4662	43339	42922	42615	86	43288	86	42863	19418	4572	43708	38391	67	19423	19423	4662	19423	19368	19357	4664	4670	63	89	19416	4665	42543	19419	19418	67	73	43017	62	42606	69	4662	4659	4668	19779	72	87	4659	59	43127	18882	96	42704	4663
EH0383a	MidCentral	40069	42334	40377	26887	27155	42478	36723	42478	2130	42693	42373	40381	36442	42479	42696	42700	42334	42698	42706	42686	42336	42342	42477	42481	42691	42337	26657	42694	42693	42481	42483	3013	42476	26621	42483	42334	42331	42340	43032	42484	42499	42331	42473	39938	42655	42488	8681	42335
EH0384a	MidCentral	42789	4669	43373	42937	42639	276	43285	276	42884	19462	4579	43712	38401	257	19467	19467	4669	19467	19412	19401	4671	4677	273	279	19460	4672	42569	19463	19462	277	283	43038	272	42630	279	4669	4666	4675	19781	262	277	4666	269	43127	18923	286	42732	4670
EH0386a	MidCentral	38906	42948	38820	12463	58	42611	37276	42611	26778	41868	42996	38856	36578	42612	41873	41875	42948	41873	41861	41853	42950	42956	42612	42614	41866	42951	2248	41869	41868	42614	42617	26948	42611	2163	42616	42948	42945	42954	43500	42617	42630	42945	42606	38776	43816	42621	26968	42949
EH0387a	MidCentral	43443	39	43638	43213	42937	4651	43687	4651	42843	20286	147	43798	38364	4644	20287	20287	39	20291	20328	20317	41	47	4650	4650	20284	42	42871	20283	20286	4654	4660	42982	4649	42925	4652	39	36	45	19877	4653	4663	36	4646	43634	19426	4657	42649	40
EH0388a	MidCentral	40331	42491	40550	26849	26835	42367	37354	42367	25367	42930	42530	40730	36632	42366	42933	42937	42491	42935	42934	42923	42493	42499	42366	42370	42928	42494	26517	42931	42930	42370	42373	25437	42365	26374	42372	42491	42488	42497	42804	42371	42386	42488	42362	40338	43090	42377	26100	42492
EH0389a	MidCentral	43357	4135	43784	43372	42866	2163	43596	2163	42814	19962	4124	43897	38334	2168	19967	19967	4135	19967	19912	19901	4137	4143	2170	2166	19960	4138	42804	19963	19962	2174	2180	42969	2169	42867	2176	4135	4132	4141	19539	2173	2187	4132	2166	43582	18700	2173	42739	4136
EH0391a	MidCentral	43614	4073	44006	43646	43222	1765	43849	1765	43049	19564	4062	44096	38489	1770	19569	19569	4073	19569	19514	19503	4075	4081	1772	1768	19562	4076	43160	19565	19564	1776	1782	43205	1771	43223	1778	4073	4070	4079	19487	1775	1789	4070	1768	43784	18923	1775	42705	4074
EH0392a	MidCentral	43044	20286	42120	43327	41856	19423	43492	19423	43220	31	20248	42889	39278	19406	42	40	20286	36	271	299	20288	20294	19406	19426	19	20289	42903	32	41	19410	19416	43329	19405	42944	19410	20286	20283	20292	15500	19411	19426	20283	19402	42080	17070	19433	43028	20287
EH0393a	MidCentral	43494	151	43679	43246	42976	4569	43728	4569	42872	20238	49	43841	38390	4546	20239	20239	151	20243	20280	20269	153	159	4552	4568	20236	154	42908	20235	20238	4556	4562	43009	4551	42962	4554	151	148	157	19872	4555	4565	148	4548	43693	19424	4575	42682	152
EH0394a	MidCentral	44722	18794	45068	44305	43913	18841	44804	18841	43562	16415	18791	45214	39089	18838	16418	16420	18794	16420	16335	16309	18796	18802	18840	18844	16413	18797	43819	16416	16415	18844	18850	43644	18839	43931	18844	18794	18791	18800	15998	18843	18857	18791	18836	44856	15004	18851	43544	18795
EH0395a	MidCentral	43446	12	43642	43217	42940	4654	43690	4654	42847	20289	166	43802	38369	4647	20290	20290	12	20294	20331	20320	14	20	4653	4653	20287	15	42874	20286	20289	4657	4663	42986	4652	42928	4655	12	9	18	19880	4656	4666	9	4649	43638	19429	4660	42655	13
EH0396a	MidCentral	43447	13	43643	43221	42942	4657	43692	4657	42851	20292	169	43803	38372	4650	20293	20293	15	20297	20334	20323	17	23	4656	4656	20290	18	42876	20289	20292	4660	4666	42990	4655	42932	4658	15	12	21	19881	4659	4669	12	4652	43639	19432	4663	42656	16
EH0397a	MidCentral	44945	19082	45194	44200	44002	19084	44918	19084	43495	17370	19091	45383	39066	19081	17376	17378	19082	17375	17305	17296	19084	19090	19084	19087	17369	19085	43939	17371	17371	19088	19094	43624	19083	43993	19090	19082	19079	19088	16641	19086	19100	19079	19080	45018	15067	19094	43522	19083
EH0398a	MidCentral	43050	20282	42128	43335	41866	19421	43500	19421	43228	45	20244	42897	39287	19404	54	48	20282	50	283	311	20284	20290	19404	19424	43	20285	42913	46	53	19408	19414	43337	19403	42954	19408	20282	20279	20288	15512	19409	19424	20279	19400	42088	17076	19431	43034	20283
EH0401a	MidCentral	43443	7	43639	43215	42938	4651	43688	4651	42845	20286	163	43799	38366	4644	20287	20287	9	20291	20328	20317	11	17	4650	4650	20284	12	42872	20283	20286	4654	4660	42984	4649	42926	4652	9	6	15	19877	4653	4663	6	4646	43635	19426	4657	42652	10
EH0402a	MidCentral	41804	37359	41942	36406	35457	37444	40689	37444	35547	38526	37389	42298	23672	37439	38529	38529	37359	38531	38503	38488	37361	37367	37445	37443	38524	37362	35317	38523	38528	37449	37453	35702	37444	35301	37447	37359	37356	37365	38244	37448	37459	37356	37439	41801	38299	37450	35538	37360
EH0404a	MidCentral	42757	4656	43331	42911	42610	84	43284	84	42855	19416	4566	43700	38388	61	19417	19417	4656	19421	19366	19351	4658	4664	37	83	19414	4659	42540	19413	19416	41	43	43005	38	42597	39	4656	4653	4662	19780	70	81	4653	33	43123	18878	90	42696	4657
EH0406a	MidCentral	42754	4651	43326	42908	42602	75	43275	75	42848	19407	4561	43695	38379	56	19412	19412	4651	19412	19357	19346	4653	4659	26	78	19405	4654	42532	19408	19407	32	38	43002	29	42593	32	4651	4648	4657	19771	61	76	4648	24	43114	18874	85	42689	4652
EH0407a	MidCentral	39812	43004	40207	26977	26952	43016	36719	43016	962	43345	43041	40339	36287	43017	43348	43352	43004	43350	43345	43339	43006	43012	43015	43019	43343	43007	26478	43346	43345	43019	43021	49	43012	26465	43021	43004	43001	43010	43433	43022	43037	43001	43011	39847	43668	43026	9006	43005
EH0409a	MidCentral	39811	43003	40206	26976	26951	43015	36718	43015	961	43344	43040	40338	36286	43016	43347	43351	43003	43349	43344	43338	43005	43011	43014	43018	43342	43006	26477	43345	43344	43018	43020	48	43011	26464	43020	43003	43000	43009	43432	43021	43036	43000	43010	39846	43667	43025	9005	43004
EH0410a	MidCentral	42791	4670	43375	42939	42641	277	43287	277	42886	19464	4580	43714	38403	258	19469	19469	4670	19469	19414	19403	4672	4678	274	280	19462	4673	42571	19465	19464	278	284	43040	273	42632	280	4670	4667	4676	19782	263	278	4667	270	43129	18924	287	42734	4671
EH0413a	MidCentral	39809	43001	40204	26974	26953	43017	36720	43017	963	43346	43038	40336	36288	43014	43345	43349	43001	43351	43346	43336	43003	43009	43016	43016	43344	43004	26479	43343	43346	43020	43022	46	43013	26462	43018	43001	42998	43007	43434	43023	43034	42998	43012	39848	43665	43023	9007	43002
EH0414a	MidCentral	43454	16	43650	43226	42949	4662	43699	4662	42856	20297	174	43810	38377	4655	20298	20298	20	20302	20339	20328	22	28	4661	4661	20295	23	42883	20294	20297	4665	4671	42995	4660	42937	4663	20	17	26	19888	4664	4674	17	4657	43646	19437	4668	42663	21
Reference		43470	298	43661	43140	42959	4764	43710	4764	42706	20242	208	43825	38416	4741	20243	20243	298	20247	20284	20273	300	306	4747	4763	20240	301	42890	20239	20242	4751	4757	42843	4746	42944	4749	298	295	304	19995	4750	4760	295	4743	43678	19550	4770	42557	299
[truncated: 454 more columns]
